# Supplementary material for: N-Benzyl-2-(3-chloro-4-hy­droxy­phen­yl)acetamide
Source: Acta Crystallogr Sect E Struct Rep Online. 2010 Sep 8;66(Pt 10):o2521. doi: 10.1107/S1600536810035397 (PMC2983291; doi:10.1107/S1600536810035397)
Supplement: Supplementary file 2 [file e-66-o2521-Isup2.hkl]

# 
# h,k,l, Fc-squared, Fo-squared, sigma(Fo-squared) and status flag 
# 
data_I
_shelx_title '  xcalibur' 
_shelx_refln_list_code          4 
_shelx_F_calc_maximum       93.16 
_exptl_crystal_F_000       288.00 
_reflns_d_resolution_high  0.8409 
 
loop_ 
 _symmetry_equiv_pos_as_xyz 
 'x, y, z' 
 '-x, y+1/2, -z' 
 
_cell_length_a     4.8255 
_cell_length_b    10.8520 
_cell_length_c    12.7701 
_cell_angle_alpha  90.000 
_cell_angle_beta   96.055 
_cell_angle_gamma  90.000 
 
_shelx_F_squared_multiplier     1.000 
 
loop_ 
 _refln_index_h 
 _refln_index_k 
 _refln_index_l 
 _refln_F_squared_calc 
 _refln_F_squared_meas 
 _refln_F_squared_sigma 
 _refln_observed_status 
   0 -12   0       14.17       14.81      3.31 o 
   1 -12   0       27.93       26.88      2.75 o 
   2 -12   0        9.59       11.35      2.45 o 
   1 -11   0       12.37       17.66      3.48 o 
   2 -11   0       21.57       17.35      2.27 o 
   0 -10   0      129.27      124.54      4.14 o 
   1 -10   0       22.42       30.24      3.42 o 
   2 -10   0       30.57       38.62      2.54 o 
   3 -10   0        4.69        5.00      1.71 o 
   1  -9   0      126.33      125.23      3.54 o 
   2  -9   0       25.53       24.86      1.64 o 
   3  -9   0       13.72       10.56      1.59 o 
   4  -9   0        0.34        1.67      2.04 o 
   0  -8   0      156.47      141.26      1.69 o 
   1  -8   0        1.96        1.10      1.39 o 
   2  -8   0       30.13       30.10      1.66 o 
   3  -8   0       18.72       15.22      1.61 o 
   4  -8   0       30.86       30.57      2.42 o 
   1  -7   0      251.52      241.52      2.42 o 
   2  -7   0       80.53       79.56      2.40 o 
   3  -7   0       81.00       84.36      1.94 o 
   4  -7   0        1.85        2.39      2.25 o 
   0  -6   0      181.13      169.06      3.06 o 
   1  -6   0      142.46      152.50      1.89 o 
   2  -6   0        6.37        4.69      2.37 o 
   3  -6   0       20.68       18.50      1.60 o 
   4  -6   0       16.18       16.94      2.29 o 
   5  -6   0        0.91        3.91      2.36 o 
   1  -5   0      564.18      561.29      2.93 o 
   2  -5   0       28.39       25.42      1.63 o 
   3  -5   0        6.40        7.31      1.98 o 
   4  -5   0       13.67       14.36      2.12 o 
   5  -5   0       26.39       25.33      2.66 o 
   0  -4   0     1472.61     1465.60     23.61 o 
   1  -4   0      694.30      751.25      3.82 o 
   2  -4   0       56.29       53.40      1.44 o 
   3  -4   0       22.66       21.36      1.32 o 
   4  -4   0        0.53        0.74      2.20 o 
   5  -4   0        2.39        3.00      2.23 o 
   1  -3   0      628.48      634.61      4.44 o 
   2  -3   0      558.13      573.64      4.19 o 
   3  -3   0       10.56       12.28      1.19 o 
   4  -3   0        4.45        5.55      2.32 o 
   5  -3   0       11.89       12.74      2.14 o 
   0  -2   0       16.13       14.62      1.26 o 
   1  -2   0     2447.65     2410.65     67.75 o 
   2  -2   0      450.34      440.26      2.83 o 
   3  -2   0       20.76       19.77      1.38 o 
   4  -2   0       12.63       13.52      1.61 o 
   5  -2   0       10.33       11.20      1.65 o 
   1  -1   0     4978.00     4998.40     61.91 o 
   2  -1   0       23.94       21.79      1.35 o 
   3  -1   0       45.20       50.06      1.67 o 
   4  -1   0        8.28        7.08      1.39 o 
   5  -1   0        5.01        5.04      1.58 o 
   1   0   0      127.00      121.50      1.64 o 
   2   0   0        1.80        1.08      1.72 o 
   3   0   0        0.81        1.80      0.71 o 
   4   0   0        8.42        9.52      1.69 o 
   5   0   0        8.58        7.75      1.48 o 
   1   1   0     5044.56     4929.96     31.85 o 
   2   1   0       22.77       20.96      1.09 o 
   3   1   0       43.31       48.44      1.27 o 
   4   1   0        8.61        9.13      1.70 o 
   5   1   0        4.98        4.37      2.02 o 
   0   2   0       11.94        9.02      1.10 o 
   1   2   0     2447.63     2420.71     13.58 o 
   2   2   0      449.18      438.50      4.18 o 
   3   2   0       21.37       21.38      1.21 o 
   4   2   0       12.85       11.74      1.24 o 
   5   2   0       10.37        8.86      2.08 o 
   1   3   0      628.51      632.37      2.92 o 
   2   3   0      563.39      583.51      4.50 o 
   3   3   0        9.99       10.61      1.35 o 
   4   3   0        4.24        4.31      1.42 o 
   5   3   0       11.90       10.29      2.18 o 
   0   4   0     1461.55     1430.72     22.55 o 
   1   4   0      696.69      742.33      5.65 o 
   2   4   0       54.67       53.10      1.18 o 
   3   4   0       23.50       24.18      1.51 o 
   4   4   0        0.62        1.57      1.42 o 
   5   4   0        2.46        1.74      2.15 o 
   1   5   0      569.89      557.83      3.43 o 
   2   5   0       29.51       25.27      1.19 o 
   3   5   0        5.79        7.72      1.51 o 
   4   5   0       13.59       13.52      1.61 o 
   5   5   0       26.50       26.19      2.43 o 
   0   6   0      173.32      156.55      3.15 o 
   1   6   0      141.12      148.76      1.56 o 
   2   6   0        6.61        5.57      1.38 o 
   3   6   0       21.37       20.75      1.67 o 
   4   6   0       16.06       17.81      1.72 o 
   5   6   0        0.87        0.86      2.07 o 
   1   7   0      249.14      236.52      3.26 o 
   2   7   0       81.21       78.35      2.01 o 
   3   7   0       79.02       85.48      3.31 o 
   4   7   0        1.96        0.44      1.65 o 
   0   8   0      150.96      140.78      3.93 o 
   1   8   0        2.01        2.91      1.24 o 
   2   8   0       30.74       32.00      1.94 o 
   3   8   0       19.27       16.11      1.96 o 
   4   8   0       30.73       32.11      1.90 o 
   1   9   0      122.79      116.68      2.33 o 
   2   9   0       25.78       24.57      2.76 o 
   3   9   0       14.24       12.88      1.94 o 
   4   9   0        0.31        1.09      1.75 o 
   0  10   0      130.53      131.55      4.38 o 
   1  10   0       22.77       27.09      2.45 o 
   2  10   0       30.24       37.28      2.23 o 
   3  10   0        4.85        4.48      3.38 o 
   1  11   0       12.42       16.78      2.49 o 
   2  11   0       21.17       20.49      2.23 o 
   0  12   0       14.00       16.47      3.69 o 
   1  12   0       27.77       24.95      2.72 o 
   2  12   0        9.59        9.86      4.00 o 
  -2 -12   1        6.91        8.30      2.15 o 
  -1 -12   1        2.44        3.45      2.20 o 
   0 -12   1        1.32       -1.14      2.40 o 
   1 -12   1        3.73        4.20      3.07 o 
   2 -12   1        8.96       10.83      2.25 o 
  -3 -11   1        0.46       -0.68      2.07 o 
  -2 -11   1       23.28       22.76      2.38 o 
  -1 -11   1       79.74       73.65      2.98 o 
   0 -11   1       11.10        9.54      2.15 o 
   1 -11   1        7.74        8.27      3.05 o 
   2 -11   1       27.86       29.45      2.64 o 
  -3 -10   1       31.87       28.07      1.80 o 
  -2 -10   1       12.14       14.95      1.64 o 
  -1 -10   1       53.91       54.66      2.09 o 
   0 -10   1       35.17       31.84      2.20 o 
   1 -10   1       42.86       46.02      3.53 o 
   2 -10   1        5.27        4.68      3.33 o 
   3 -10   1        8.16       11.38      1.70 o 
  -4  -9   1        2.92        2.47      2.20 o 
  -3  -9   1       16.04       15.31      1.69 o 
  -2  -9   1       59.81       57.96      1.81 o 
  -1  -9   1        3.98        5.09      2.23 o 
   0  -9   1      184.25      181.14      3.22 o 
   1  -9   1       31.96       32.83      1.55 o 
   2  -9   1        2.06        1.91      1.46 o 
   3  -9   1        2.42        2.02      1.57 o 
   4  -9   1        5.09        8.94      2.37 o 
  -4  -8   1       26.44       25.06      1.73 o 
  -3  -8   1       17.38       18.60      1.66 o 
  -2  -8   1       17.65       18.49      1.61 o 
  -1  -8   1       46.41       44.05      2.19 o 
   0  -8   1       96.91       96.77      1.15 o 
   1  -8   1       20.95       19.67      1.44 o 
   2  -8   1        9.12        8.77      1.37 o 
   3  -8   1       49.40       51.26      1.80 o 
   4  -8   1        0.81        2.93      2.09 o 
  -4  -7   1        3.71        2.81      1.50 o 
  -3  -7   1       82.66       88.97      2.03 o 
  -2  -7   1      142.99      149.72      2.07 o 
  -1  -7   1       65.39       61.42      1.45 o 
   0  -7   1       71.27       69.95      1.40 o 
   1  -7   1       94.74      102.35      3.13 o 
   2  -7   1       24.64       25.14      2.05 o 
   3  -7   1       17.41       21.10      1.56 o 
   4  -7   1        3.79        5.01      2.14 o 
  -5  -6   1       14.20       16.20      2.43 o 
  -4  -6   1        8.13        9.43      1.55 o 
  -3  -6   1       72.04       71.97      3.64 o 
  -2  -6   1      179.83      181.18      3.75 o 
  -1  -6   1       37.25       35.76      1.22 o 
   0  -6   1      119.16      127.53      3.17 o 
   1  -6   1       30.99       29.22      1.25 o 
   2  -6   1       20.05       25.21      3.02 o 
   3  -6   1      106.82      103.17      3.18 o 
   4  -6   1       41.12       47.74      2.56 o 
  -5  -5   1        3.00        4.26      2.25 o 
  -4  -5   1       19.04       22.90      1.49 o 
  -3  -5   1        8.11        6.60      1.95 o 
  -2  -5   1       19.57       22.13      2.49 o 
  -1  -5   1      190.01      214.16      2.57 o 
   0  -5   1      328.81      351.80      1.72 o 
   1  -5   1       36.40       39.60      1.83 o 
   2  -5   1       84.63       83.92      1.90 o 
   3  -5   1       40.68       43.96      1.76 o 
   4  -5   1       21.82       26.94      2.38 o 
   5  -5   1        9.41       10.44      2.56 o 
  -5  -4   1        9.91       11.36      2.17 o 
  -4  -4   1        9.99        6.84      2.08 o 
  -3  -4   1       74.32       75.59      2.24 o 
  -2  -4   1      134.07      138.11      5.44 o 
  -1  -4   1      231.71      236.25      1.61 o 
   0  -4   1      431.11      442.06      1.43 o 
   1  -4   1        1.10        2.31      1.01 o 
   2  -4   1       94.86      101.24      1.64 o 
   3  -4   1       28.01       25.97      1.61 o 
   4  -4   1       11.86       13.60      2.26 o 
   5  -4   1       12.30       11.56      2.67 o 
  -5  -3   1       39.56       40.01      2.34 o 
  -4  -3   1       48.17       46.34      2.30 o 
  -3  -3   1       80.09       82.42      1.70 o 
  -2  -3   1      181.70      188.81      1.88 o 
  -1  -3   1      820.80      857.74      4.38 o 
   0  -3   1       46.89       38.83      2.60 o 
   1  -3   1      284.21      296.57      2.03 o 
   2  -3   1      162.87      165.32      1.99 o 
   3  -3   1        8.27        8.49      1.21 o 
   4  -3   1        7.16        9.52      2.11 o 
   5  -3   1        4.14        6.37      2.45 o 
  -5  -2   1       62.95       61.33      2.31 o 
  -4  -2   1       52.79       54.71      1.85 o 
  -3  -2   1       12.14       11.26      1.43 o 
  -2  -2   1      284.38      296.21      4.02 o 
  -1  -2   1      366.25      368.01      2.65 o 
   0  -2   1     2399.06     2451.48     16.94 o 
   1  -2   1     2571.57     2677.62     17.94 o 
   2  -2   1      139.61      142.04      1.24 o 
   3  -2   1      113.63      112.22      1.73 o 
   4  -2   1       10.22       11.30      1.35 o 
   5  -2   1       18.61       21.36      1.75 o 
  -5  -1   1        1.33        1.34      1.57 o 
  -4  -1   1       49.72       48.86      1.76 o 
  -3  -1   1       81.82       87.41      1.80 o 
  -2  -1   1      164.10      149.93      6.15 o 
  -1  -1   1      188.57      212.15      1.41 o 
   1  -1   1     3082.95     3102.97     28.95 o 
   2  -1   1     1528.12     1442.82     22.20 o 
   3  -1   1      165.08      179.37      1.95 o 
   4  -1   1       27.88       27.16      1.50 o 
   5  -1   1       23.31       23.44      1.70 o 
  -5   0   1       11.80       10.18      1.57 o 
  -4   0   1        4.29        5.84      1.73 o 
  -3   0   1      105.61      108.58      2.90 o 
  -2   0   1      408.53      414.76      3.58 o 
  -1   0   1       99.72       97.34      2.18 o 
   1   0   1      106.54       93.04      1.23 o 
   2   0   1      208.02      204.33      1.65 o 
   3   0   1       39.46       37.79      1.15 o 
   4   0   1       13.39       12.74      1.65 o 
   5   0   1       12.09       10.70      1.59 o 
  -5   1   1        1.38        2.16      2.22 o 
  -4   1   1       49.99       48.14      1.96 o 
  -3   1   1       81.96       84.43      2.02 o 
  -2   1   1      160.61      149.01      1.82 o 
  -1   1   1      186.04      204.96      4.93 o 
   1   1   1     3083.31     3108.62     15.10 o 
   2   1   1     1524.36     1487.36     15.90 o 
   3   1   1      165.17      169.65      1.69 o 
   4   1   1       27.64       26.09      1.97 o 
   5   1   1       23.31       25.35      2.14 o 
  -5   2   1       63.19       61.99      2.64 o 
  -4   2   1       51.93       52.27      1.36 o 
  -3   2   1       12.13       11.95      1.33 o 
  -2   2   1      279.82      296.86      5.07 o 
  -1   2   1      349.42      349.71      1.53 o 
   0   2   1     2415.50     2444.63     22.04 o 
   1   2   1     2617.24     2706.79     26.08 o 
   2   2   1      138.96      144.68      1.71 o 
   3   2   1      116.50      114.82      1.78 o 
   4   2   1       10.36       11.05      1.84 o 
   5   2   1       18.61       19.95      2.08 o 
  -5   3   1       39.57       42.87      2.59 o 
  -4   3   1       48.22       46.58      1.63 o 
  -3   3   1       79.05       82.15      1.55 o 
  -2   3   1      182.15      185.74      1.16 o 
  -1   3   1      820.84      859.83      6.92 o 
   0   3   1       43.97       34.59      1.79 o 
   1   3   1      282.23      286.59      7.50 o 
   2   3   1      171.44      167.07      3.89 o 
   3   3   1        8.09        8.27      1.32 o 
   4   3   1        7.20       10.05      1.35 o 
   5   3   1        4.07        5.02      2.07 o 
  -5   4   1        9.79        8.39      2.35 o 
  -4   4   1       10.42        8.57      1.50 o 
  -3   4   1       75.82       75.59      1.78 o 
  -2   4   1      135.98      137.53      1.70 o 
  -1   4   1      235.57      237.04      2.81 o 
   0   4   1      436.66      457.60      3.74 o 
   1   4   1        2.19        3.12      1.06 o 
   2   4   1       94.24       95.99      1.21 o 
   3   4   1       28.76       27.29      1.55 o 
   4   4   1       11.79       12.86      1.49 o 
   5   4   1       12.15       13.26      2.17 o 
  -5   5   1        2.93        3.68      2.09 o 
  -4   5   1       18.96       22.23      1.61 o 
  -3   5   1        7.71        7.15      0.78 o 
  -2   5   1       17.52       17.89      1.03 o 
  -1   5   1      189.63      213.62      3.03 o 
   0   5   1      341.73      366.06      6.10 o 
   1   5   1       36.36       36.25      1.49 o 
   2   5   1       80.61       77.64      1.45 o 
   3   5   1       40.25       40.40      1.73 o 
   4   5   1       21.88       24.67      1.65 o 
   5   5   1        9.39        9.08      2.11 o 
  -5   6   1       14.11       14.49      2.27 o 
  -4   6   1        8.06       10.34      1.68 o 
  -3   6   1       71.86       75.58      1.94 o 
  -2   6   1      175.15      179.71      1.78 o 
  -1   6   1       37.69       35.56      1.12 o 
   0   6   1      116.56      127.93      2.16 o 
   1   6   1       31.23       29.18      1.69 o 
   2   6   1       20.25       22.86      1.43 o 
   3   6   1      108.45      102.38      2.67 o 
   4   6   1       41.21       44.91      1.89 o 
  -4   7   1        3.81        3.39      1.71 o 
  -3   7   1       80.97       85.62      2.35 o 
  -2   7   1      143.18      150.83      5.28 o 
  -1   7   1       65.67       60.90      1.31 o 
   0   7   1       76.47       77.37      2.19 o 
   1   7   1       94.14       99.79      2.50 o 
   2   7   1       24.67       26.34      1.72 o 
   3   7   1       17.16       17.35      2.12 o 
   4   7   1        3.75        4.46      1.79 o 
  -4   8   1       26.38       28.32      1.92 o 
  -3   8   1       17.68       19.48      2.16 o 
  -2   8   1       16.61       15.45      1.85 o 
  -1   8   1       43.27       39.28      1.29 o 
   0   8   1       97.10       97.32      2.65 o 
   1   8   1       20.20       20.34      2.18 o 
   2   8   1        9.21        9.31      1.42 o 
   3   8   1       49.47       47.62      2.94 o 
   4   8   1        0.81        1.98      1.67 o 
  -4   9   1        2.93        2.71      1.67 o 
  -3   9   1       15.91       15.50      1.94 o 
  -2   9   1       59.11       61.01      3.23 o 
  -1   9   1        4.06        4.52      2.41 o 
   0   9   1      184.77      180.17      3.22 o 
   1   9   1       32.26       34.69      2.45 o 
   2   9   1        2.39        1.53      1.33 o 
   3   9   1        2.38        0.46      1.96 o 
   4   9   1        5.19        6.18      1.70 o 
  -3  10   1       32.27       34.16      3.95 o 
  -2  10   1       11.52       13.98      2.06 o 
  -1  10   1       55.95       59.30      2.70 o 
   0  10   1       34.40       30.62      2.49 o 
   1  10   1       42.76       42.26      2.58 o 
   2  10   1        5.23        4.89      1.85 o 
   3  10   1        7.83        8.91      3.71 o 
  -3  11   1        0.46        2.70      3.38 o 
  -2  11   1       24.25       27.31      2.31 o 
  -1  11   1       78.97       75.48      4.20 o 
   0  11   1       10.92       13.18      2.35 o 
   1  11   1        7.87       10.08      2.41 o 
   2  11   1       28.20       31.31      2.21 o 
  -2  12   1        7.15       11.11      2.15 o 
  -1  12   1        2.73        6.81      2.93 o 
   0  12   1        1.38        2.89      2.50 o 
   1  12   1        3.92        6.27      2.52 o 
   2  12   1        9.00       14.56      4.27 o 
  -2 -12   2        3.08        5.35      2.13 o 
  -1 -12   2       36.52       32.81      1.99 o 
   0 -12   2        4.00        6.16      2.28 o 
   1 -12   2       20.80       25.57      3.73 o 
  -2 -11   2       74.49       62.69      2.90 o 
  -1 -11   2       13.50       12.07      1.93 o 
   0 -11   2       27.93       28.02      2.06 o 
   1 -11   2       41.47       49.09      3.84 o 
   2 -11   2       26.64       29.90      2.47 o 
  -3 -10   2        6.01        5.30      1.75 o 
  -2 -10   2       28.09       27.04      1.68 o 
  -1 -10   2      129.88      124.57      1.86 o 
   0 -10   2        2.45        2.29      2.06 o 
   1 -10   2       21.43       20.04      2.98 o 
   2 -10   2       27.46       26.29      3.48 o 
   3 -10   2        3.17        4.46      2.17 o 
  -4  -9   2        3.52        1.98      1.66 o 
  -3  -9   2       47.41       43.70      1.92 o 
  -2  -9   2       76.22       77.77      1.94 o 
  -1  -9   2      128.75      139.81      3.26 o 
   0  -9   2       54.04       48.08      4.03 o 
   1  -9   2       10.29        7.69      3.44 o 
   2  -9   2       11.33       13.01      1.63 o 
   3  -9   2        1.89        4.78      1.50 o 
  -4  -8   2        4.26        4.03      1.64 o 
  -3  -8   2       36.59       32.56      1.74 o 
  -2  -8   2       19.11       14.93      1.59 o 
  -1  -8   2       26.50       24.67      1.83 o 
   0  -8   2      281.47      263.84      8.12 o 
   1  -8   2       35.24       35.57      1.48 o 
   2  -8   2       43.19       41.56      3.63 o 
   3  -8   2        3.53        3.32      1.47 o 
   4  -8   2       10.54        9.23      2.37 o 
  -4  -7   2        1.44        1.74      1.58 o 
  -3  -7   2       15.71       16.24      1.58 o 
  -2  -7   2      109.95      104.64      2.01 o 
  -1  -7   2      130.11      137.92      2.36 o 
   0  -7   2       54.74       51.93      1.96 o 
   1  -7   2      151.43      145.62      2.49 o 
   2  -7   2       28.04       31.22      3.28 o 
   3  -7   2        4.69        7.73      1.42 o 
   4  -7   2       23.99       19.96      2.29 o 
  -5  -6   2        7.61       11.45      2.34 o 
  -4  -6   2        1.40        1.73      1.44 o 
  -3  -6   2       17.94       17.81      1.65 o 
  -2  -6   2      209.57      217.78      2.79 o 
  -1  -6   2       26.26       22.93      1.46 o 
   0  -6   2      454.90      438.68      3.86 o 
   1  -6   2       70.24       73.17      1.45 o 
   2  -6   2       69.29       74.16      3.50 o 
   3  -6   2       91.23       96.12      2.64 o 
   4  -6   2        7.63        8.36      2.35 o 
  -5  -5   2        5.22        6.29      2.12 o 
  -4  -5   2       17.22       19.96      1.53 o 
  -3  -5   2       44.92       48.89      2.11 o 
  -2  -5   2       55.75       58.25      2.44 o 
  -1  -5   2      262.41      256.46      9.79 o 
   0  -5   2      512.65      544.75      3.15 o 
   1  -5   2      390.87      414.27      2.53 o 
   2  -5   2      318.46      347.27      4.64 o 
   3  -5   2       26.25       26.42      1.56 o 
   4  -5   2        6.51        7.06      2.15 o 
   5  -5   2        1.71        3.47      2.13 o 
  -5  -4   2       63.95       58.03      2.51 o 
  -4  -4   2       99.42      106.36      2.55 o 
  -3  -4   2       17.70       17.59      1.74 o 
  -2  -4   2       24.55       24.95      2.07 o 
  -1  -4   2        1.45        1.54      1.24 o 
   0  -4   2     1272.18     1310.06     16.26 o 
   1  -4   2       81.41       86.48      2.15 o 
   2  -4   2       92.52       87.51      1.31 o 
   3  -4   2       80.12       78.11      1.32 o 
   4  -4   2        0.94        1.48      2.16 o 
   5  -4   2        1.45        3.10      3.12 o 
  -5  -3   2       26.39       24.11      2.17 o 
  -4  -3   2       13.30       10.85      1.85 o 
  -3  -3   2        0.08       -0.81      1.93 o 
  -2  -3   2      244.94      250.08      4.44 o 
  -1  -3   2      533.69      527.74      8.19 o 
   0  -3   2       70.65       65.08      2.90 o 
   1  -3   2      926.55      969.52      6.42 o 
   2  -3   2      969.36      983.95      3.95 o 
   3  -3   2       35.23       35.46      0.97 o 
   4  -3   2       10.18       10.49      1.76 o 
   5  -3   2        4.13        5.79      2.92 o 
  -5  -2   2        9.48        8.08      1.56 o 
  -4  -2   2       28.23       25.27      1.63 o 
  -3  -2   2       78.47       76.61      1.73 o 
  -2  -2   2       76.18       71.34      1.11 o 
  -1  -2   2      343.16      336.92      2.36 o 
   0  -2   2     3727.12     3817.42     28.79 o 
   1  -2   2      343.34      362.48      5.92 o 
   2  -2   2      764.52      733.83      3.65 o 
   3  -2   2      326.18      332.31      7.41 o 
   4  -2   2        9.49       12.13      1.81 o 
   5  -2   2        3.32        2.71      2.23 o 
  -5  -1   2       49.78       52.69      2.29 o 
  -4  -1   2       46.68       48.57      1.70 o 
  -3  -1   2        4.75        4.21      1.27 o 
  -2  -1   2       13.41       13.52      0.61 o 
  -1  -1   2      628.16      611.70     18.60 o 
   0  -1   2      150.16      157.24      1.42 o 
   1  -1   2     8678.58     8750.29     26.26 o 
   2  -1   2      189.88      177.86      2.12 o 
   3  -1   2      157.76      147.27      2.02 o 
   4  -1   2        1.38        1.65      1.33 o 
   5  -1   2       10.62        8.01      1.47 o 
  -5   0   2        4.38        6.61      1.59 o 
  -4   0   2        4.48        4.42      1.43 o 
  -3   0   2       44.46       46.12      1.85 o 
  -2   0   2       22.41       21.06      0.78 o 
  -1   0   2      889.94      870.13      9.20 o 
   0   0   2        0.24        1.81      1.10 o 
   1   0   2       58.51       66.39      0.87 o 
   2   0   2      313.15      331.60      1.56 o 
   3   0   2       57.81       56.46      1.68 o 
   4   0   2       65.57       68.44      2.10 o 
   5   0   2       12.14       12.23      1.59 o 
  -5   1   2       49.82       48.02      5.80 o 
  -4   1   2       45.85       49.76      3.61 o 
  -3   1   2        5.19        4.95      1.52 o 
  -2   1   2       11.49       10.11      0.85 o 
  -1   1   2      636.48      624.46      3.29 o 
   0   1   2      153.37      160.60      1.83 o 
   1   1   2     8596.74     8753.44     41.87 o 
   2   1   2      188.21      184.86      1.51 o 
   3   1   2      161.00      153.26      2.15 o 
   4   1   2        1.38        1.95      1.56 o 
   5   1   2       10.68       10.29      1.87 o 
  -5   2   2        9.73        9.77      2.23 o 
  -4   2   2       28.19       24.41      1.76 o 
  -3   2   2       80.13       78.03      1.66 o 
  -2   2   2       75.85       69.68      1.26 o 
  -1   2   2      342.69      329.94      1.95 o 
   0   2   2     3719.51     3753.64     30.11 o 
   1   2   2      344.61      368.54      1.99 o 
   2   2   2      765.06      729.99      8.12 o 
   3   2   2      326.67      319.96      9.38 o 
   4   2   2        9.65        8.38      1.66 o 
   5   2   2        3.34        3.75      1.76 o 
  -5   3   2       26.34       28.09      3.00 o 
  -4   3   2       13.99       12.73      1.37 o 
  -3   3   2        0.14        0.42      1.31 o 
  -2   3   2      253.75      259.30      2.05 o 
  -1   3   2      529.71      530.15      4.37 o 
   0   3   2       67.12       57.91      2.24 o 
   1   3   2      932.39      974.44      3.66 o 
   2   3   2      974.90     1007.47      5.53 o 
   3   3   2       34.11       33.59      1.74 o 
   4   3   2       10.26        8.40      1.69 o 
   5   3   2        4.20        3.66      1.79 o 
  -5   4   2       64.31       64.41      3.66 o 
  -4   4   2       99.43      103.41      3.28 o 
  -3   4   2       17.86       16.73      1.43 o 
  -2   4   2       24.34       22.16      0.90 o 
  -1   4   2        0.82        1.26      0.92 o 
   0   4   2     1263.37     1248.96      5.93 o 
   1   4   2       82.54       91.88      2.60 o 
   2   4   2       96.97       88.73      1.31 o 
   3   4   2       79.53       78.64      1.78 o 
   4   4   2        0.93        1.24      1.33 o 
   5   4   2        1.46        2.57      1.88 o 
  -5   5   2        5.21        5.31      2.31 o 
  -4   5   2       16.64       17.09      1.58 o 
  -3   5   2       43.88       45.05      1.20 o 
  -2   5   2       56.36       60.27      1.41 o 
  -1   5   2      258.28      253.06      1.81 o 
   0   5   2      521.25      536.70      4.56 o 
   1   5   2      387.71      398.44      2.72 o 
   2   5   2      315.81      334.91      8.60 o 
   3   5   2       25.33       27.73      1.69 o 
   4   5   2        6.58        4.79      1.50 o 
   5   5   2        1.74        3.18      2.01 o 
  -5   6   2        7.54        7.42      2.04 o 
  -4   6   2        1.43        1.60      1.63 o 
  -3   6   2       18.71       17.63      1.06 o 
  -2   6   2      210.07      213.88      2.82 o 
  -1   6   2       26.62       23.93      1.04 o 
   0   6   2      449.65      432.40      4.62 o 
   1   6   2       71.66       73.92      2.68 o 
   2   6   2       68.97       72.26      1.54 o 
   3   6   2       91.26       89.10      2.62 o 
   4   6   2        7.35       12.61      1.69 o 
  -4   7   2        1.29        3.20      1.74 o 
  -3   7   2       16.07       14.63      1.58 o 
  -2   7   2      111.52      108.56      2.63 o 
  -1   7   2      131.65      135.34      3.46 o 
   0   7   2       51.84       47.31      2.13 o 
   1   7   2      150.02      144.75      6.99 o 
   2   7   2       27.52       29.83      1.47 o 
   3   7   2        4.25        4.76      2.60 o 
   4   7   2       24.18       20.61      1.80 o 
  -4   8   2        4.21        3.44      1.64 o 
  -3   8   2       37.02       33.88      2.87 o 
  -2   8   2       20.01       17.19      1.29 o 
  -1   8   2       26.81       23.18      1.66 o 
   0   8   2      278.48      265.33      3.35 o 
   1   8   2       34.44       33.70      2.24 o 
   2   8   2       42.68       40.20      1.58 o 
   3   8   2        3.43        2.03      2.03 o 
   4   8   2       10.58        9.36      1.81 o 
  -4   9   2        3.71        3.02      2.09 o 
  -3   9   2       46.83       42.84      3.66 o 
  -2   9   2       76.88       78.48      2.39 o 
  -1   9   2      130.54      138.95      7.23 o 
   0   9   2       51.96       45.55      2.51 o 
   1   9   2       11.07       11.02      2.20 o 
   2   9   2       11.29       12.16      1.43 o 
   3   9   2        1.67        1.53      2.10 o 
  -3  10   2        6.19        4.61      3.69 o 
  -2  10   2       27.64       24.93      2.12 o 
  -1  10   2      130.08      128.77      3.51 o 
   0  10   2        2.95        3.22      2.17 o 
   1  10   2       21.51       21.96      2.51 o 
   2  10   2       26.26       27.78      1.62 o 
   3  10   2        3.07        2.26      2.09 o 
  -2  11   2       75.63       73.17      2.71 o 
  -1  11   2       13.69       12.37      2.44 o 
   0  11   2       28.92       32.85      2.55 o 
   1  11   2       40.90       45.56      2.74 o 
   2  11   2       26.28       33.00      3.79 o 
  -2  12   2        2.90        7.03      2.28 o 
  -1  12   2       37.59       34.50      2.79 o 
   0  12   2        4.21        6.91      2.40 o 
   1  12   2       20.67       22.18      2.61 o 
  -1 -12   3       16.88       17.03      1.93 o 
   0 -12   3        5.35        6.29      2.26 o 
   1 -12   3       10.60       12.94      2.63 o 
  -2 -11   3       20.97       20.95      2.49 o 
  -1 -11   3        3.48        4.12      1.77 o 
   0 -11   3       13.42       15.20      2.55 o 
   1 -11   3        1.55        4.87      2.49 o 
   2 -11   3        2.44        3.53      3.09 o 
  -3 -10   3        9.90       10.94      1.66 o 
  -2 -10   3        5.54        6.78      1.64 o 
  -1 -10   3       58.03       53.05      1.60 o 
   0 -10   3      124.63      116.31      3.04 o 
   1 -10   3        7.03        7.40      3.34 o 
   2 -10   3       15.83       18.13      3.17 o 
   3 -10   3       10.05       10.35      2.14 o 
  -4  -9   3        0.35       -0.15      1.76 o 
  -3  -9   3       15.00       17.52      1.91 o 
  -2  -9   3        5.41        3.54      1.57 o 
  -1  -9   3       79.88       78.43      2.04 o 
   0  -9   3       50.37       54.69      2.55 o 
   1  -9   3       86.54       84.07      3.70 o 
   2  -9   3       17.54       12.24      3.37 o 
   3  -9   3        1.69        4.27      1.56 o 
  -4  -8   3        6.70        8.12      1.64 o 
  -3  -8   3       21.14       22.54      1.71 o 
  -2  -8   3       10.29       12.18      1.65 o 
  -1  -8   3        2.41        2.46      1.63 o 
   0  -8   3      172.79      173.52      2.43 o 
   1  -8   3      485.97      484.60      6.20 o 
   2  -8   3        4.27        3.68      2.92 o 
   3  -8   3       12.53       14.05      1.59 o 
   4  -8   3        0.26       -2.06      3.42 o 
  -4  -7   3        0.90        0.42      1.57 o 
  -3  -7   3       34.39       33.40      1.64 o 
  -2  -7   3        3.64        2.66      1.53 o 
  -1  -7   3       99.97       90.54      2.03 o 
   0  -7   3      215.74      208.34      2.86 o 
   1  -7   3        0.82        2.57      2.72 o 
   2  -7   3      131.79      135.11      4.34 o 
   3  -7   3        4.44        4.40      1.39 o 
   4  -7   3        2.77        2.98      3.38 o 
  -5  -6   3       14.71       14.54      3.58 o 
  -4  -6   3        0.40        1.80      1.50 o 
  -3  -6   3       10.17       11.27      1.57 o 
  -2  -6   3      149.70      146.07      2.07 o 
  -1  -6   3       83.12       89.86      2.19 o 
   0  -6   3      138.96      137.00      3.37 o 
   1  -6   3       79.07       84.46      3.23 o 
   2  -6   3       29.39       32.65      3.10 o 
   3  -6   3       33.51       32.53      2.24 o 
   4  -6   3       30.93       28.88      3.11 o 
  -5  -5   3        5.07        5.45      3.43 o 
  -4  -5   3        6.28        7.33      1.43 o 
  -3  -5   3       15.36       13.59      1.53 o 
  -2  -5   3       52.28       57.77      2.41 o 
  -1  -5   3      821.32      828.28     15.35 o 
   0  -5   3      232.15      258.40      3.56 o 
   1  -5   3      338.31      352.98      4.34 o 
   2  -5   3       43.61       39.90      3.12 o 
   3  -5   3      114.98      104.75      5.11 o 
   4  -5   3       25.84       23.95      3.49 o 
   5  -5   3        0.59        1.73      2.98 o 
  -5  -4   3       46.46       44.71      4.31 o 
  -4  -4   3       34.36       34.93      1.98 o 
  -3  -4   3       73.31       76.79      3.09 o 
  -2  -4   3      241.36      246.72      3.05 o 
  -1  -4   3      357.11      367.93     11.54 o 
   0  -4   3      968.76      981.80      5.32 o 
   1  -4   3       34.27       36.56      1.03 o 
   2  -4   3      253.31      250.53      2.43 o 
   3  -4   3      157.09      144.95      3.12 o 
   4  -4   3       14.74       14.10      2.17 o 
   5  -4   3        1.29        1.84      3.22 o 
  -5  -3   3       27.22       27.12      4.15 o 
  -4  -3   3      337.32      332.81      4.67 o 
  -3  -3   3       27.53       31.17      1.97 o 
  -2  -3   3       23.48       23.62      1.26 o 
  -1  -3   3       38.81       39.55      1.39 o 
   0  -3   3       86.80      102.31      2.39 o 
   1  -3   3      806.19      801.57      4.61 o 
   2  -3   3      599.13      600.36      6.82 o 
   3  -3   3       43.99       38.89      2.13 o 
   4  -3   3       13.03       14.50      2.18 o 
   5  -3   3        8.07       11.53      2.44 o 
  -5  -2   3       58.29       58.72      4.50 o 
  -4  -2   3       68.85       69.19      1.75 o 
  -3  -2   3       50.57       49.56      0.88 o 
  -2  -2   3      513.77      512.72      8.86 o 
  -1  -2   3       85.61       83.04      1.69 o 
   0  -2   3      711.61      718.89      3.65 o 
   1  -2   3      366.14      359.56      3.78 o 
   2  -2   3      276.70      275.96      1.73 o 
   3  -2   3      138.35      128.43      6.17 o 
   4  -2   3       23.73       23.80      2.22 o 
   5  -2   3        5.48        5.17      2.13 o 
  -5  -1   3       35.94       35.14      3.06 o 
  -4  -1   3       12.14       11.32      1.42 o 
  -3  -1   3      365.88      355.77      1.65 o 
  -2  -1   3      325.18      338.27      2.81 o 
  -1  -1   3      611.04      584.30      2.34 o 
   0  -1   3      585.20      606.13      2.88 o 
   1  -1   3      444.46      427.06      4.26 o 
   2  -1   3      105.33       99.20      1.69 o 
   3  -1   3       20.68       21.93      0.93 o 
   4  -1   3        3.60        4.46      1.25 o 
   5  -1   3        3.25        3.87      2.19 o 
  -5   0   3       23.19       21.57      2.38 o 
  -4   0   3       10.73       12.17      1.44 o 
  -3   0   3       27.94       27.39      0.87 o 
  -2   0   3      664.45      703.73     10.45 o 
  -1   0   3      291.40      293.16      2.86 o 
   0   0   3     1353.13     1399.61     12.56 o 
   1   0   3       13.03       15.09      1.01 o 
   2   0   3       19.64       19.28      0.66 o 
   3   0   3       63.97       62.33      0.87 o 
   4   0   3        3.17        1.76      1.44 o 
   5   0   3       15.19       18.70      3.46 o 
  -5   1   3       35.55       37.31      4.74 o 
  -4   1   3       12.17       10.92      2.01 o 
  -3   1   3      369.78      376.28      3.25 o 
  -2   1   3      322.41      337.42      1.85 o 
  -1   1   3      601.72      582.75      2.57 o 
   0   1   3      593.77      610.45      8.04 o 
   1   1   3      451.60      429.77      2.45 o 
   2   1   3      105.13       99.92      1.28 o 
   3   1   3       20.82       21.53      0.71 o 
   4   1   3        3.84        3.53      1.44 o 
   5   1   3        3.24        1.46      3.48 o 
  -5   2   3       58.31       60.05      4.97 o 
  -4   2   3       70.61       70.49      2.35 o 
  -3   2   3       50.99       48.65      1.92 o 
  -2   2   3      508.02      506.40      2.26 o 
  -1   2   3       81.27       76.14      1.48 o 
   0   2   3      731.68      754.76      4.13 o 
   1   2   3      354.61      352.41      5.80 o 
   2   2   3      272.23      269.17      1.55 o 
   3   2   3      135.08      132.97      1.79 o 
   4   2   3       23.72       25.24      1.68 o 
   5   2   3        5.43        8.38      3.77 o 
  -5   3   3       27.13       26.38      2.27 o 
  -4   3   3      337.76      342.82      3.68 o 
  -3   3   3       25.33       26.48      1.74 o 
  -2   3   3       24.65       24.14      0.85 o 
  -1   3   3       39.36       38.26      0.93 o 
   0   3   3       89.58      105.99      2.53 o 
   1   3   3      801.66      800.17      3.34 o 
   2   3   3      597.62      605.88      3.00 o 
   3   3   3       44.59       42.41      1.42 o 
   4   3   3       13.10       12.64      1.61 o 
   5   3   3        8.06       10.30      3.57 o 
  -5   4   3       46.62       43.32      3.20 o 
  -4   4   3       34.76       34.13      2.08 o 
  -3   4   3       73.78       72.07      1.96 o 
  -2   4   3      234.28      241.05      2.62 o 
  -1   4   3      350.21      365.63      3.74 o 
   0   4   3      950.00      990.78      5.60 o 
   1   4   3       37.27       37.56      1.60 o 
   2   4   3      257.52      244.97      3.74 o 
   3   4   3      158.29      148.36      2.02 o 
   4   4   3       14.67       14.94      1.35 o 
   5   4   3        1.26        2.43      3.59 o 
  -5   5   3        4.98        6.43      2.77 o 
  -4   5   3        6.37        5.61      2.00 o 
  -3   5   3       16.37       15.08      1.03 o 
  -2   5   3       52.58       55.31      1.44 o 
  -1   5   3      816.70      824.54      5.49 o 
   0   5   3      239.19      257.71      3.77 o 
   1   5   3      335.97      347.40      4.32 o 
   2   5   3       43.33       39.89      1.79 o 
   3   5   3      115.14      106.03      1.99 o 
   4   5   3       26.35       24.18      1.89 o 
   5   5   3        0.59        3.82      3.46 o 
  -5   6   3       14.81       15.87      3.00 o 
  -4   6   3        0.31        0.52      2.05 o 
  -3   6   3       10.39       10.90      1.19 o 
  -2   6   3      146.29      141.01      1.88 o 
  -1   6   3       86.25       91.81      2.99 o 
   0   6   3      143.89      151.55      3.55 o 
   1   6   3       74.81       75.39      3.20 o 
   2   6   3       29.46       32.49      1.78 o 
   3   6   3       34.43       32.32      2.37 o 
   4   6   3       30.82       31.84      1.80 o 
  -4   7   3        0.88        0.36      2.21 o 
  -3   7   3       33.42       34.86      1.30 o 
  -2   7   3        3.34        3.95      1.29 o 
  -1   7   3       99.50       91.31      3.33 o 
   0   7   3      215.27      208.16      4.32 o 
   1   7   3        0.64        1.02      1.92 o 
   2   7   3      131.58      134.09      1.94 o 
   3   7   3        4.55        3.90      2.11 o 
   4   7   3        2.81        3.07      1.65 o 
  -4   8   3        6.63        6.58      2.34 o 
  -3   8   3       21.33       21.72      1.63 o 
  -2   8   3        9.02        9.05      1.25 o 
  -1   8   3        2.70        4.35      2.34 o 
   0   8   3      170.08      168.35      2.99 o 
   1   8   3      492.96      464.78      9.04 o 
   2   8   3        4.06        6.19      1.35 o 
   3   8   3       12.73       11.17      2.16 o 
   4   8   3        0.26        0.97      1.78 o 
  -4   9   3        0.37        2.15      2.32 o 
  -3   9   3       14.39       15.08      3.37 o 
  -2   9   3        5.47        2.36      2.01 o 
  -1   9   3       78.93       82.80      2.69 o 
   0   9   3       52.31       54.15      2.59 o 
   1   9   3       86.20       85.30      2.61 o 
   2   9   3       18.59       15.66      1.47 o 
   3   9   3        1.64        1.09      2.16 o 
  -3  10   3        9.89       12.29      3.41 o 
  -2  10   3        4.89        8.03      2.11 o 
  -1  10   3       57.34       57.78      2.65 o 
   0  10   3      127.33      117.25      2.98 o 
   1  10   3        6.65        6.75      2.16 o 
   2  10   3       15.95       19.57      1.58 o 
   3  10   3       10.24       11.36      3.78 o 
  -2  11   3       20.79       21.53      2.34 o 
  -1  11   3        3.11        5.16      2.34 o 
   0  11   3       12.80       14.74      2.41 o 
   1  11   3        1.77        0.66      2.30 o 
   2  11   3        2.36        6.05      3.68 o 
  -1  12   3       16.82       24.15      2.69 o 
   0  12   3        5.29        7.33      2.49 o 
   1  12   3       10.85       10.43      2.53 o 
  -1 -12   4       29.89       27.37      2.05 o 
   0 -12   4        6.61        6.35      2.42 o 
   1 -12   4        4.07        6.97      2.35 o 
  -2 -11   4       19.30       18.95      1.79 o 
  -1 -11   4        7.04        7.12      1.78 o 
   0 -11   4       18.17       16.94      2.56 o 
   1 -11   4        3.13        3.22      3.07 o 
   2 -11   4        8.59        9.59      2.59 o 
  -3 -10   4       16.69       16.14      1.72 o 
  -2 -10   4        5.01        3.78      1.62 o 
  -1 -10   4        9.36        9.53      1.80 o 
   0 -10   4        8.44       11.02      2.36 o 
   1 -10   4        1.37        2.44      2.39 o 
   2 -10   4        5.41        7.68      2.47 o 
   3 -10   4       13.77       21.60      2.44 o 
  -3  -9   4       15.39       15.25      1.77 o 
  -2  -9   4       71.65       72.62      2.07 o 
  -1  -9   4       59.09       57.40      3.46 o 
   0  -9   4       46.02       47.06      2.53 o 
   1  -9   4       25.13       24.98      2.41 o 
   2  -9   4        3.28        4.09      2.29 o 
   3  -9   4        5.19        6.53      3.39 o 
  -4  -8   4        0.67        1.12      1.61 o 
  -3  -8   4        3.12        4.27      1.62 o 
  -2  -8   4        0.14        0.19      1.57 o 
  -1  -8   4       52.28       54.17      2.40 o 
   0  -8   4        2.48        2.25      2.17 o 
   1  -8   4       78.66       79.47      2.81 o 
   2  -8   4        2.54        4.92      2.02 o 
   3  -8   4        3.27        5.23      3.27 o 
   4  -8   4        1.04        3.19      2.90 o 
  -4  -7   4       11.20       12.98      1.64 o 
  -3  -7   4       15.76       13.99      1.62 o 
  -2  -7   4       56.89       55.10      1.81 o 
  -1  -7   4       12.07       13.92      1.48 o 
   0  -7   4       25.97       28.45      2.19 o 
   1  -7   4       71.46       70.43      3.23 o 
   2  -7   4       55.68       56.51      3.51 o 
   3  -7   4        5.01        4.55      3.44 o 
   4  -7   4        7.16        7.47      3.13 o 
  -4  -6   4       33.42       33.57      1.65 o 
  -3  -6   4       73.40       66.93      1.82 o 
  -2  -6   4       11.09       12.47      1.71 o 
  -1  -6   4       68.16       69.41      1.88 o 
   0  -6   4       31.06       23.67      2.52 o 
   1  -6   4      290.57      303.38      3.33 o 
   2  -6   4      158.22      162.39      4.02 o 
   3  -6   4        6.21        8.60      1.67 o 
   4  -6   4        5.03        3.08      2.96 o 
  -5  -5   4        3.39        3.42      3.87 o 
  -4  -5   4      146.21      136.94      2.11 o 
  -3  -5   4        6.24        6.21      1.50 o 
  -2  -5   4      163.34      165.76      2.30 o 
  -1  -5   4      222.25      255.35      2.34 o 
   0  -5   4      147.27      151.50      3.10 o 
   1  -5   4      212.69      195.48      6.07 o 
   2  -5   4       27.90       29.40      1.31 o 
   3  -5   4       35.99       40.21      1.50 o 
   4  -5   4       52.50       48.59      2.50 o 
  -5  -4   4        0.19       -0.65      3.52 o 
  -4  -4   4       18.00       23.62      1.76 o 
  -3  -4   4      206.13      208.51      2.96 o 
  -2  -4   4       15.06       15.24      1.61 o 
  -1  -4   4      447.45      453.79      5.19 o 
   0  -4   4      669.34      701.29      4.91 o 
   1  -4   4       73.30       73.34      1.09 o 
   2  -4   4       21.42       20.78      1.17 o 
   3  -4   4      336.50      320.53      7.99 o 
   4  -4   4       32.22       32.80      2.26 o 
   5  -4   4        2.19        1.94      2.10 o 
  -5  -3   4       43.37       44.55      5.35 o 
  -4  -3   4       56.28       56.99      1.64 o 
  -3  -3   4      107.33      110.33      1.23 o 
  -2  -3   4      260.53      258.68      2.60 o 
  -1  -3   4      152.38      157.12      3.22 o 
   0  -3   4      985.79      982.74      5.02 o 
   1  -3   4      410.66      425.48      5.63 o 
   2  -3   4      182.38      180.68      1.59 o 
   3  -3   4       81.20       80.76      2.47 o 
   4  -3   4       35.27       36.03      2.27 o 
   5  -3   4        4.00        3.81      2.12 o 
  -5  -2   4        1.98        3.59      2.20 o 
  -4  -2   4      249.61      255.93      3.20 o 
  -3  -2   4       18.93       18.52      0.88 o 
  -2  -2   4      113.86      123.40      1.17 o 
  -1  -2   4       83.91       70.54      2.53 o 
   0  -2   4     1152.67     1172.09     18.29 o 
   1  -2   4      218.00      237.78      1.89 o 
   2  -2   4       93.02       96.28      2.05 o 
   3  -2   4        1.46       -0.59      2.18 o 
   4  -2   4       15.98       19.54      2.15 o 
   5  -2   4        5.76        5.34      2.22 o 
  -5  -1   4       46.67       49.29      3.67 o 
  -4  -1   4        0.56       -0.30      1.29 o 
  -3  -1   4      248.72      260.26      3.07 o 
  -2  -1   4      387.07      400.86      4.25 o 
  -1  -1   4       49.48       42.57      1.81 o 
   0  -1   4      261.98      254.74      2.26 o 
   1  -1   4      362.91      338.95      1.90 o 
   2  -1   4      110.43       93.20      2.96 o 
   3  -1   4       23.97       21.35      1.43 o 
   4  -1   4       23.14       24.43      2.22 o 
   5  -1   4       13.74       10.42      2.39 o 
  -5   0   4       12.19       10.54      2.25 o 
  -4   0   4       72.94       68.24      1.65 o 
  -3   0   4      426.47      426.43      4.84 o 
  -2   0   4      474.23      542.89      2.29 o 
  -1   0   4      633.60      672.23      4.11 o 
   0   0   4      399.80      425.82      2.21 o 
   1   0   4        1.34        1.53      1.18 o 
   2   0   4      286.08      299.01      1.40 o 
   3   0   4       53.71       53.60      0.87 o 
   4   0   4       30.77       28.67      3.29 o 
   5   0   4        6.71        6.77      2.40 o 
  -5   1   4       46.29       49.44      2.59 o 
  -4   1   4        0.40       -0.30      2.09 o 
  -3   1   4      249.90      259.90      1.98 o 
  -2   1   4      402.41      422.26      2.14 o 
  -1   1   4       50.30       47.48      2.01 o 
   0   1   4      266.29      260.35      5.42 o 
   1   1   4      360.55      341.23      3.96 o 
   2   1   4      110.96       99.94      1.32 o 
   3   1   4       24.91       22.90      0.78 o 
   4   1   4       23.21       23.48      2.05 o 
   5   1   4       13.65       11.74      3.88 o 
  -5   2   4        1.87        3.86      2.16 o 
  -4   2   4      248.92      254.31      3.33 o 
  -3   2   4       17.00       16.85      1.12 o 
  -2   2   4      113.92      120.52      1.68 o 
  -1   2   4       86.89       78.59      1.63 o 
   0   2   4     1150.88     1157.97      5.44 o 
   1   2   4      221.74      243.63      2.11 o 
   2   2   4       92.79       92.55      2.09 o 
   3   2   4        1.42        1.18      0.77 o 
   4   2   4       15.76       16.59      1.46 o 
   5   2   4        5.80        6.73      3.79 o 
  -5   3   4       43.44       43.27      2.43 o 
  -4   3   4       54.83       56.94      2.37 o 
  -3   3   4      107.77      111.55      2.88 o 
  -2   3   4      269.11      272.72      1.62 o 
  -1   3   4      153.75      158.13      1.94 o 
   0   3   4      960.59      972.52      5.43 o 
   1   3   4      407.66      422.51      4.66 o 
   2   3   4      177.17      177.09      2.01 o 
   3   3   4       79.23       73.99      2.41 o 
   4   3   4       35.08       33.35      1.76 o 
   5   3   4        4.05        5.15      3.66 o 
  -5   4   4        0.17        1.78      2.09 o 
  -4   4   4       18.31       21.08      1.90 o 
  -3   4   4      204.20      205.14      2.62 o 
  -2   4   4       15.12       15.26      0.99 o 
  -1   4   4      450.42      442.27      9.46 o 
   0   4   4      665.76      700.02      5.11 o 
   1   4   4       78.25       79.91      1.88 o 
   2   4   4       21.58       20.84      2.60 o 
   3   4   4      336.47      318.59      2.58 o 
   4   4   4       31.77       29.39      1.81 o 
   5   4   4        2.20        2.30      3.52 o 
  -5   5   4        3.44        5.83      2.76 o 
  -4   5   4      147.64      139.77      7.71 o 
  -3   5   4        6.12        6.58      1.14 o 
  -2   5   4      168.59      169.13      1.51 o 
  -1   5   4      224.56      256.54      3.68 o 
   0   5   4      148.93      153.97      3.23 o 
   1   5   4      209.22      194.71      2.52 o 
   2   5   4       26.16       28.57      3.08 o 
   3   5   4       34.92       39.57      1.79 o 
   4   5   4       52.91       47.72      1.68 o 
  -4   6   4       33.04       33.61      3.28 o 
  -3   6   4       76.24       70.11      1.90 o 
  -2   6   4       11.00        9.73      2.24 o 
  -1   6   4       70.52       71.71      2.99 o 
   0   6   4       30.83       22.36      2.74 o 
   1   6   4      290.31      296.05      4.70 o 
   2   6   4      157.35      168.97      4.24 o 
   3   6   4        5.95        5.74      2.15 o 
   4   6   4        5.07        4.56      1.85 o 
  -4   7   4       10.79       13.56      2.32 o 
  -3   7   4       15.62       12.67      1.49 o 
  -2   7   4       59.08       55.97      2.79 o 
  -1   7   4       11.84       13.34      2.97 o 
   0   7   4       27.09       33.27      3.33 o 
   1   7   4       72.66       69.38      3.82 o 
   2   7   4       56.76       55.19      3.74 o 
   3   7   4        5.31        4.47      2.15 o 
   4   7   4        7.02        7.96      1.62 o 
  -4   8   4        0.71        4.90      2.27 o 
  -3   8   4        3.05        6.47      1.53 o 
  -2   8   4        0.15       -0.34      2.41 o 
  -1   8   4       54.22       56.14      3.36 o 
   0   8   4        2.74        4.26      3.42 o 
   1   8   4       78.78       78.95      2.59 o 
   2   8   4        2.27        3.42      1.57 o 
   3   8   4        3.13        3.52      2.29 o 
   4   8   4        1.04        0.53      1.76 o 
  -3   9   4       15.24       13.71      2.42 o 
  -2   9   4       71.83       73.48      3.42 o 
  -1   9   4       59.18       56.33      3.36 o 
   0   9   4       48.80       50.28      2.66 o 
   1   9   4       24.16       25.41      2.23 o 
   2   9   4        3.59        4.12      1.74 o 
   3   9   4        5.25        4.38      2.34 o 
  -3  10   4       16.99       19.44      2.62 o 
  -2  10   4        4.96        1.79      2.16 o 
  -1  10   4       10.02       11.74      2.26 o 
   0  10   4        8.17        8.72      2.42 o 
   1  10   4        1.31        0.68      2.20 o 
   2  10   4        5.72        7.59      2.20 o 
   3  10   4       13.59       17.83      2.39 o 
  -2  11   4       19.49       22.82      2.57 o 
  -1  11   4        6.91        8.94      2.38 o 
   0  11   4       16.91       15.69      2.42 o 
   1  11   4        2.87        2.61      2.41 o 
   2  11   4        8.80        8.93      4.15 o 
  -1  12   4       29.55       28.13      2.58 o 
   0  12   4        6.46        7.91      2.40 o 
   1  12   4        4.00        3.67      3.42 o 
  -1 -12   5       11.20        8.86      2.56 o 
   0 -12   5       15.48       19.94      2.60 o 
  -2 -11   5        6.57        5.99      1.82 o 
  -1 -11   5        6.19        7.44      2.38 o 
   0 -11   5       18.87       21.09      3.00 o 
   1 -11   5        8.66        9.63      2.85 o 
   2 -11   5        4.92        4.14      2.20 o 
  -3 -10   5       10.60       12.96      1.81 o 
  -2 -10   5        5.76        7.31      1.69 o 
  -1 -10   5        8.33        7.74      1.83 o 
   0 -10   5       52.15       51.62      2.63 o 
   1 -10   5       27.95       23.36      2.81 o 
   2 -10   5        3.94        7.45      2.31 o 
  -3  -9   5       14.97       16.70      1.81 o 
  -2  -9   5        3.76        3.32      1.62 o 
  -1  -9   5       44.97       43.22      1.92 o 
   0  -9   5        9.39       12.49      2.31 o 
   1  -9   5        1.96        1.52      2.09 o 
   2  -9   5       39.87       38.75      2.57 o 
   3  -9   5        7.24        7.45      3.74 o 
  -4  -8   5       19.25       22.92      2.43 o 
  -3  -8   5        4.68        4.68      1.61 o 
  -2  -8   5       31.19       30.20      4.04 o 
  -1  -8   5       32.33       32.30      2.24 o 
   0  -8   5      119.08      115.85      2.80 o 
   1  -8   5       31.96       34.26      2.47 o 
   2  -8   5       37.50       36.58      2.35 o 
   3  -8   5        5.72        9.14      3.67 o 
  -4  -7   5       19.89       18.12      2.28 o 
  -3  -7   5       19.41       17.59      1.61 o 
  -2  -7   5        5.14        5.45      1.83 o 
  -1  -7   5       68.99       69.69      2.99 o 
   0  -7   5       12.84       11.74      2.00 o 
   1  -7   5      140.81      138.60      4.51 o 
   2  -7   5      178.78      168.54      2.92 o 
   3  -7   5        3.55        4.03      3.47 o 
   4  -7   5       15.35       14.34      3.54 o 
  -4  -6   5        6.60       10.11      2.20 o 
  -3  -6   5       13.00       10.77      1.49 o 
  -2  -6   5      239.29      217.21      8.89 o 
  -1  -6   5       48.31       52.86      1.79 o 
   0  -6   5      165.26      159.53      3.41 o 
   1  -6   5      157.67      145.95      2.57 o 
   2  -6   5       57.08       57.00      1.52 o 
   3  -6   5       42.71       41.32      1.95 o 
   4  -6   5       22.73       17.27      3.33 o 
  -5  -5   5        2.47        0.14      4.01 o 
  -4  -5   5      104.16      102.48      2.98 o 
  -3  -5   5      161.23      162.91      4.03 o 
  -2  -5   5       41.42       41.07      1.84 o 
  -1  -5   5      205.52      181.59      5.20 o 
   0  -5   5      215.61      219.42      2.59 o 
   1  -5   5      142.85      130.24      1.41 o 
   2  -5   5       57.35       56.25      1.44 o 
   3  -5   5       94.75       92.70      2.35 o 
   4  -5   5        2.05        3.33      2.01 o 
  -5  -4   5       14.71       14.67      3.45 o 
  -4  -4   5       24.86       29.10      3.68 o 
  -3  -4   5      203.38      196.29      2.28 o 
  -2  -4   5      119.33      110.23      1.79 o 
  -1  -4   5        8.15       10.12      1.37 o 
   0  -4   5      702.27      730.43      3.70 o 
   1  -4   5      209.27      215.92      1.63 o 
   2  -4   5       77.01       75.08      1.41 o 
   3  -4   5       50.82       51.92      2.22 o 
   4  -4   5       57.47       58.87      2.57 o 
  -5  -3   5        3.52        5.23      2.57 o 
  -4  -3   5       24.06       26.27      2.22 o 
  -3  -3   5       22.37       22.09      0.95 o 
  -2  -3   5        4.66        4.44      1.08 o 
  -1  -3   5      687.23      757.83      3.86 o 
   0  -3   5       48.01       53.52      1.53 o 
   1  -3   5     1307.67     1331.99      9.73 o 
   2  -3   5       31.37       33.74      1.19 o 
   3  -3   5      152.88      152.39      2.83 o 
   4  -3   5       20.32       16.88      2.31 o 
   5  -3   5        0.41        0.55      2.25 o 
  -5  -2   5        8.92        8.42      2.11 o 
  -4  -2   5        9.26       10.78      2.14 o 
  -3  -2   5      124.05      128.08      2.49 o 
  -2  -2   5      878.16      865.35      3.69 o 
  -1  -2   5      822.08      887.89     13.35 o 
   0  -2   5      408.26      433.67      2.44 o 
   1  -2   5       94.04       85.07      1.44 o 
   2  -2   5      259.05      252.89      1.67 o 
   3  -2   5       72.34       68.17      1.65 o 
   4  -2   5        9.68       11.14      2.12 o 
   5  -2   5        0.93        1.42      2.33 o 
  -5  -1   5        6.68        7.29      2.35 o 
  -4  -1   5      100.14       96.46      2.67 o 
  -3  -1   5        6.20        7.69      0.76 o 
  -2  -1   5      262.56      290.44      3.97 o 
  -1  -1   5     1146.20     1157.69      7.06 o 
   0  -1   5       74.73       77.25      1.32 o 
   1  -1   5      287.20      278.07      2.46 o 
   2  -1   5      120.12      118.54      2.86 o 
   3  -1   5        4.37        3.62      1.34 o 
   4  -1   5        3.08        3.41      2.21 o 
   5  -1   5        6.93        6.91      2.22 o 
  -5   0   5       11.36       13.27      2.47 o 
  -4   0   5       11.25       10.14      2.21 o 
  -3   0   5        0.06        0.27      0.69 o 
  -2   0   5        1.11        0.53      1.11 o 
  -1   0   5      205.62      220.84      2.82 o 
   0   0   5     1263.01     1263.94     15.43 o 
   1   0   5      180.67      179.55      3.93 o 
   2   0   5       10.24       10.21      0.94 o 
   3   0   5        1.26        1.88      0.67 o 
   4   0   5        2.04        0.41      3.16 o 
   5   0   5        0.05       -0.11      2.33 o 
  -5   1   5        6.65        6.74      2.18 o 
  -4   1   5      100.58       96.60      2.59 o 
  -3   1   5        5.35        6.82      1.12 o 
  -2   1   5      260.78      292.68      3.46 o 
  -1   1   5     1136.38     1138.81      5.56 o 
   0   1   5       74.87       79.39      2.22 o 
   1   1   5      279.95      264.98      2.29 o 
   2   1   5      120.13      117.28      1.04 o 
   3   1   5        4.27        4.83      0.74 o 
   4   1   5        3.07        5.15      3.47 o 
   5   1   5        6.91        7.17      3.50 o 
  -5   2   5        8.98        8.28      2.06 o 
  -4   2   5        9.69        8.01      1.97 o 
  -3   2   5      123.03      127.53      1.74 o 
  -2   2   5      866.54      856.98      3.15 o 
  -1   2   5      825.16      888.37      3.69 o 
   0   2   5      400.48      430.38      2.29 o 
   1   2   5       95.90       89.05      1.85 o 
   2   2   5      258.08      252.85      3.28 o 
   3   2   5       73.48       68.32      1.11 o 
   4   2   5        9.65       11.00      3.63 o 
   5   2   5        0.90        5.67      3.71 o 
  -5   3   5        3.42        4.59      2.14 o 
  -4   3   5       23.61       23.92      2.00 o 
  -3   3   5       21.91       21.04      1.91 o 
  -2   3   5        4.40        4.05      1.04 o 
  -1   3   5      686.06      749.07      5.54 o 
   0   3   5       48.46       57.29      2.37 o 
   1   3   5     1305.36     1338.10     21.33 o 
   2   3   5       30.28       31.82      1.60 o 
   3   3   5      153.35      147.78      1.91 o 
   4   3   5       20.51       16.05      3.61 o 
   5   3   5        0.40        2.68      3.52 o 
  -5   4   5       14.89       13.80      2.11 o 
  -4   4   5       24.08       26.76      2.03 o 
  -3   4   5      205.28      194.82      4.19 o 
  -2   4   5      114.52      110.65      2.28 o 
  -1   4   5        8.14        8.86      2.07 o 
   0   4   5      715.94      736.12      5.51 o 
   1   4   5      211.80      219.46      4.76 o 
   2   4   5       74.16       75.16      1.98 o 
   3   4   5       50.31       52.69      1.28 o 
   4   4   5       57.02       54.40      4.06 o 
  -5   5   5        2.44        1.60      2.78 o 
  -4   5   5      104.92       97.33      2.90 o 
  -3   5   5      159.30      154.47      1.87 o 
  -2   5   5       42.53       44.65      1.07 o 
  -1   5   5      204.30      174.31      3.46 o 
   0   5   5      216.74      221.56      3.98 o 
   1   5   5      139.38      133.96      2.43 o 
   2   5   5       57.16       57.03      2.03 o 
   3   5   5       94.96       95.43      2.08 o 
   4   5   5        2.06        1.72      2.04 o 
  -4   6   5        6.52        9.81      2.94 o 
  -3   6   5       13.27       12.30      1.57 o 
  -2   6   5      241.08      236.29      2.93 o 
  -1   6   5       48.92       54.07      2.20 o 
   0   6   5      165.53      166.72      4.05 o 
   1   6   5      158.87      144.88      2.72 o 
   2   6   5       56.97       60.27      3.45 o 
   3   6   5       43.13       44.48      2.41 o 
   4   6   5       22.93       18.03      2.32 o 
  -4   7   5       20.24       17.94      3.02 o 
  -3   7   5       20.68       17.73      1.65 o 
  -2   7   5        5.01        4.20      2.61 o 
  -1   7   5       67.36       64.74      3.32 o 
   0   7   5       13.13       11.63      3.29 o 
   1   7   5      142.16      141.78      4.40 o 
   2   7   5      180.53      185.24      4.61 o 
   3   7   5        3.61        4.83      2.34 o 
   4   7   5       15.31       17.24      2.83 o 
  -4   8   5       19.58       24.15      2.64 o 
  -3   8   5        4.49        4.51      1.65 o 
  -2   8   5       29.25       31.22      2.76 o 
  -1   8   5       32.44       29.10      3.22 o 
   0   8   5      119.91      120.49      4.24 o 
   1   8   5       31.62       42.32      3.82 o 
   2   8   5       38.95       37.48      1.84 o 
   3   8   5        5.50        7.80      2.34 o 
  -3   9   5       15.00       17.51      3.17 o 
  -2   9   5        3.89        4.04      2.77 o 
  -1   9   5       42.91       39.38      3.27 o 
   0   9   5        9.17       15.13      3.48 o 
   1   9   5        1.86        1.44      2.05 o 
   2   9   5       39.44       37.73      3.84 o 
   3   9   5        7.51        8.03      2.23 o 
  -3  10   5       10.70       15.93      2.50 o 
  -2  10   5        5.14        6.51      2.25 o 
  -1  10   5        8.28        8.62      2.41 o 
   0  10   5       51.28       48.50      2.61 o 
   1  10   5       27.98       27.63      2.39 o 
   2  10   5        3.84        9.37      2.27 o 
  -2  11   5        6.52        7.76      2.50 o 
  -1  11   5        6.20        7.29      2.30 o 
   0  11   5       19.07       19.40      3.17 o 
   1  11   5        8.60       10.10      2.41 o 
   2  11   5        5.08        8.19      2.33 o 
  -1  12   5       11.29       10.84      2.52 o 
   0  12   5       14.77       21.19      2.66 o 
  -2 -11   6       17.33       17.28      1.90 o 
  -1 -11   6        1.87        0.20      2.13 o 
   0 -11   6       11.40       12.22      2.50 o 
   1 -11   6        0.31        1.88      2.56 o 
  -3 -10   6        7.06        7.39      2.40 o 
  -2 -10   6       10.09        8.50      1.71 o 
  -1 -10   6        5.70        8.70      2.13 o 
   0 -10   6        0.30        2.31      2.12 o 
   1 -10   6       20.08       20.03      2.58 o 
   2 -10   6        3.36        2.71      2.34 o 
  -3  -9   6       36.41       33.24      1.77 o 
  -2  -9   6       24.02       24.70      2.60 o 
  -1  -9   6       33.99       34.11      2.36 o 
   0  -9   6        2.87        2.75      2.16 o 
   1  -9   6        0.68        2.48      2.29 o 
   2  -9   6        5.47        8.38      2.18 o 
   3  -9   6        7.22       12.16      3.88 o 
  -4  -8   6       12.78       16.76      2.58 o 
  -3  -8   6        5.55        9.30      1.63 o 
  -2  -8   6        2.42        1.65      1.76 o 
  -1  -8   6      107.72      109.71      2.76 o 
   0  -8   6        9.81        9.76      2.08 o 
   1  -8   6       10.54       12.34      2.07 o 
   2  -8   6       20.53       20.12      2.73 o 
   3  -8   6        2.71        5.99      3.56 o 
  -4  -7   6       11.40       11.00      2.41 o 
  -3  -7   6        9.00        8.90      1.49 o 
  -2  -7   6      412.83      407.34      5.94 o 
  -1  -7   6        1.22        3.85      1.91 o 
   0  -7   6        4.88        6.71      2.06 o 
   1  -7   6       33.03       29.71      2.26 o 
   2  -7   6       20.25       20.26      1.99 o 
   3  -7   6       30.57       33.10      3.86 o 
  -4  -6   6       70.08       69.73      3.34 o 
  -3  -6   6      247.20      241.72      6.19 o 
  -2  -6   6       31.60       29.37      1.80 o 
  -1  -6   6      120.09      125.34      2.35 o 
   0  -6   6        7.80        7.63      1.99 o 
   1  -6   6       10.35        9.94      2.20 o 
   2  -6   6       43.82       40.54      2.15 o 
   3  -6   6        3.98        3.77      3.30 o 
   4  -6   6       14.70       15.37      3.89 o 
  -4  -5   6        9.15       12.25      2.11 o 
  -3  -5   6      289.68      282.70      4.66 o 
  -2  -5   6       52.86       48.91      3.69 o 
  -1  -5   6        9.38        9.03      1.66 o 
   0  -5   6       85.06       88.79      2.14 o 
   1  -5   6       31.09       31.31      1.11 o 
   2  -5   6       76.87       71.43      2.21 o 
   3  -5   6       39.32       41.14      2.12 o 
   4  -5   6       26.60       25.91      2.32 o 
  -5  -4   6        3.68        3.68      3.29 o 
  -4  -4   6       98.14       97.76      4.10 o 
  -3  -4   6       24.03       21.17      1.33 o 
  -2  -4   6      154.58      144.70      5.00 o 
  -1  -4   6      167.35      158.12      2.42 o 
   0  -4   6       46.29       56.90      1.77 o 
   1  -4   6       22.34       22.52      1.11 o 
   2  -4   6        3.35        2.37      1.20 o 
   3  -4   6       63.11       70.81      2.36 o 
   4  -4   6        4.67        7.64      2.14 o 
  -5  -3   6       15.62       18.31      2.56 o 
  -4  -3   6       33.64       38.98      2.40 o 
  -3  -3   6       15.55       17.48      1.10 o 
  -2  -3   6      152.00      143.61      1.80 o 
  -1  -3   6      234.01      244.88      2.45 o 
   0  -3   6      116.83      114.88      1.80 o 
   1  -3   6       43.00       42.75      1.60 o 
   2  -3   6       57.54       57.74      1.33 o 
   3  -3   6        2.56        2.43      2.00 o 
   4  -3   6       24.61       21.79      2.36 o 
  -5  -2   6        4.55        6.24      2.34 o 
  -4  -2   6       48.43       50.72      2.45 o 
  -3  -2   6       58.92       59.87      1.79 o 
  -2  -2   6      191.19      182.25      8.02 o 
  -1  -2   6       63.88       55.52      1.18 o 
   0  -2   6       22.96       23.65      1.23 o 
   1  -2   6      299.31      289.94      4.98 o 
   2  -2   6       18.87       18.33      1.04 o 
   3  -2   6       99.30      100.77      1.91 o 
   4  -2   6       24.81       25.35      2.45 o 
  -5  -1   6        4.27        4.01      2.46 o 
  -4  -1   6       16.94       18.50      2.27 o 
  -3  -1   6      102.06      101.87      2.97 o 
  -2  -1   6      139.43      144.35      3.78 o 
  -1  -1   6      544.20      621.58      6.48 o 
   0  -1   6      177.18      167.94      2.20 o 
   1  -1   6       93.23      101.05      1.93 o 
   2  -1   6       76.41       81.53      3.62 o 
   3  -1   6        3.23        2.00      1.43 o 
   4  -1   6        6.88        7.84      2.22 o 
  -5   0   6       23.98       22.91      2.46 o 
  -4   0   6      208.36      207.11      3.71 o 
  -3   0   6       60.51       54.99      1.50 o 
  -2   0   6      139.25      157.84      2.08 o 
  -1   0   6      240.24      265.61      3.59 o 
   0   0   6        4.53        3.80      1.00 o 
   1   0   6       19.95       22.91      2.23 o 
   2   0   6      177.58      181.44      2.11 o 
   3   0   6       31.35       30.70      1.71 o 
   4   0   6        6.45        5.81      3.44 o 
   5   0   6        2.82        4.60      2.35 o 
  -5   1   6        4.14        5.39      2.34 o 
  -4   1   6       16.84       18.32      2.07 o 
  -3   1   6      103.32      102.36      2.42 o 
  -2   1   6      133.20      138.02      2.05 o 
  -1   1   6      534.97      611.31      4.36 o 
   0   1   6      172.47      172.64      1.62 o 
   1   1   6       93.08       97.93      1.92 o 
   2   1   6       72.60       75.44      1.70 o 
   3   1   6        3.25        3.48      1.15 o 
   4   1   6        7.01        4.34      3.48 o 
  -5   2   6        4.65        4.34      2.09 o 
  -4   2   6       48.04       46.93      2.34 o 
  -3   2   6       58.23       58.17      2.09 o 
  -2   2   6      190.20      180.66      3.44 o 
  -1   2   6       65.26       59.84      1.63 o 
   0   2   6       22.48       23.74      1.11 o 
   1   2   6      302.13      302.65      2.70 o 
   2   2   6       19.18       18.66      0.80 o 
   3   2   6       98.10       98.66      2.12 o 
   4   2   6       24.66       24.95      3.71 o 
  -5   3   6       15.47       19.93      2.34 o 
  -4   3   6       33.10       35.58      2.24 o 
  -3   3   6       14.30       13.06      1.70 o 
  -2   3   6      156.28      153.52      3.15 o 
  -1   3   6      235.89      240.16      2.94 o 
   0   3   6      116.94      114.76      2.13 o 
   1   3   6       42.62       40.93      1.99 o 
   2   3   6       60.00       59.97      1.95 o 
   3   3   6        2.65        1.84      1.29 o 
   4   3   6       24.71       23.93      3.98 o 
  -5   4   6        3.72        7.72      2.13 o 
  -4   4   6       96.46       97.12      5.41 o 
  -3   4   6       25.53       24.77      1.45 o 
  -2   4   6      151.72      146.41      2.48 o 
  -1   4   6      168.84      156.89      2.26 o 
   0   4   6       47.49       53.16      2.73 o 
   1   4   6       25.44       24.24      1.84 o 
   2   4   6        3.36        2.42      1.69 o 
   3   4   6       62.32       70.18      1.71 o 
   4   4   6        4.60        4.68      3.87 o 
  -4   5   6        9.02       11.57      2.80 o 
  -3   5   6      289.28      280.10      2.91 o 
  -2   5   6       49.53       46.58      1.15 o 
  -1   5   6        8.56        6.62      2.47 o 
   0   5   6       84.97       87.25      3.42 o 
   1   5   6       31.18       32.30      2.13 o 
   2   5   6       79.10       76.62      2.36 o 
   3   5   6       39.66       38.30      1.39 o 
   4   5   6       26.41       28.02      3.89 o 
  -4   6   6       70.10       76.08      3.92 o 
  -3   6   6      245.76      249.14      3.12 o 
  -2   6   6       33.22       34.10      1.81 o 
  -1   6   6      120.44      119.73      2.65 o 
   0   6   6        7.50        5.17      2.13 o 
   1   6   6       11.23       10.47      2.20 o 
   2   6   6       44.32       42.63      2.23 o 
   3   6   6        4.22        3.86      2.24 o 
   4   6   6       14.72       13.04      2.34 o 
  -4   7   6       11.54        9.40      3.20 o 
  -3   7   6        8.67       11.44      1.80 o 
  -2   7   6      416.73      410.92      3.88 o 
  -1   7   6        1.03        1.66      2.97 o 
   0   7   6        4.96        6.45      2.32 o 
   1   7   6       33.14       27.74      2.45 o 
   2   7   6       20.17       22.33      3.17 o 
   3   7   6       30.38       29.41      2.47 o 
  -4   8   6       12.55       14.51      3.48 o 
  -3   8   6        5.53        7.68      1.70 o 
  -2   8   6        2.79        3.32      2.84 o 
  -1   8   6      112.29      110.48      3.86 o 
   0   8   6        9.38       11.17      3.33 o 
   1   8   6       10.86       14.61      3.47 o 
   2   8   6       20.18       20.43      3.57 o 
   3   8   6        2.66        6.66      2.43 o 
  -3   9   6       36.53       38.48      2.06 o 
  -2   9   6       25.24       24.41      3.22 o 
  -1   9   6       33.16       31.55      3.52 o 
   0   9   6        3.09        4.66      3.26 o 
   1   9   6        0.74        2.61      3.22 o 
   2   9   6        5.08        7.67      3.30 o 
   3   9   6        7.24       10.43      2.86 o 
  -3  10   6        7.41        8.73      3.28 o 
  -2  10   6        9.87        9.22      3.06 o 
  -1  10   6        5.23        8.43      3.50 o 
   0  10   6        0.26        2.02      3.65 o 
   1  10   6       19.76       17.58      2.35 o 
   2  10   6        3.23        3.32      3.62 o 
  -2  11   6       17.36       16.55      2.52 o 
  -1  11   6        1.72        1.61      2.25 o 
   0  11   6       11.12       10.30      2.60 o 
   1  11   6        0.31        1.41      2.36 o 
  -1 -11   7        4.70        5.15      2.18 o 
   0 -11   7        6.78        6.10      2.27 o 
   1 -11   7       18.27       21.56      2.64 o 
  -2 -10   7       17.03       21.72      3.94 o 
  -1 -10   7       11.42       12.11      2.37 o 
   0 -10   7        2.82        4.19      2.18 o 
   1 -10   7        4.16        5.35      2.45 o 
   2 -10   7        1.41        2.64      2.27 o 
  -3  -9   7       12.46       13.95      2.38 o 
  -2  -9   7        3.23        3.47      3.46 o 
  -1  -9   7       16.14       21.44      2.22 o 
   0  -9   7        0.76        0.11      2.20 o 
   1  -9   7       15.60       16.10      2.39 o 
   2  -9   7       13.76       10.72      2.29 o 
  -3  -8   7        4.27        5.10      2.41 o 
  -2  -8   7       53.73       52.75      1.70 o 
  -1  -8   7       89.48       86.19      4.04 o 
   0  -8   7      177.33      182.08      3.23 o 
   1  -8   7       22.82       19.99      2.22 o 
   2  -8   7       18.27       18.84      2.28 o 
   3  -8   7       18.63       16.76      3.21 o 
  -4  -7   7       13.89       11.78      2.48 o 
  -3  -7   7        1.20        2.13      2.29 o 
  -2  -7   7       66.81       60.36      1.60 o 
  -1  -7   7      441.14      449.52      3.93 o 
   0  -7   7       32.13       32.54      2.35 o 
   1  -7   7       31.49       29.41      2.25 o 
   2  -7   7       18.93       18.24      2.12 o 
   3  -7   7        1.39        1.84      3.01 o 
  -4  -6   7       19.88       20.51      2.48 o 
  -3  -6   7       80.26       73.82      3.19 o 
  -2  -6   7      147.88      140.78      4.35 o 
  -1  -6   7      222.70      234.24      6.62 o 
   0  -6   7      152.80      149.91      2.78 o 
   1  -6   7       16.47       14.50      2.09 o 
   2  -6   7        6.60        8.46      1.87 o 
   3  -6   7       19.42       18.12      3.37 o 
   4  -6   7        3.07        2.20      3.75 o 
  -4  -5   7       77.89       74.34      3.89 o 
  -3  -5   7       17.29       15.72      2.36 o 
  -2  -5   7      243.91      237.15      4.85 o 
  -1  -5   7       57.16       56.63      1.83 o 
   0  -5   7       50.51       47.43      2.00 o 
   1  -5   7      204.28      206.48      2.74 o 
   2  -5   7       13.09       12.96      1.23 o 
   3  -5   7       20.79       17.85      1.95 o 
   4  -5   7        9.12        9.78      2.21 o 
  -5  -4   7        1.21       -0.59      3.52 o 
  -4  -4   7        2.40        3.63      3.21 o 
  -3  -4   7      213.70      217.38      2.68 o 
  -2  -4   7       36.82       36.46      3.29 o 
  -1  -4   7       52.84       53.56      1.85 o 
   0  -4   7      270.07      267.45      2.73 o 
   1  -4   7       97.50       90.13      2.98 o 
   2  -4   7       53.98       57.71      1.52 o 
   3  -4   7       15.94       16.82      2.01 o 
   4  -4   7       37.03       36.05      2.46 o 
  -5  -3   7        1.22        4.02      2.36 o 
  -4  -3   7       12.42       13.12      2.36 o 
  -3  -3   7       60.39       68.59      5.62 o 
  -2  -3   7       11.25        8.20      2.88 o 
  -1  -3   7      185.95      175.34      2.24 o 
   0  -3   7      650.76      683.80      3.58 o 
   1  -3   7       67.58       61.05      1.77 o 
   2  -3   7        6.61        6.76      1.17 o 
   3  -3   7        5.91        6.79      1.51 o 
   4  -3   7       32.72       31.87      2.34 o 
  -5  -2   7        4.42        6.91      2.35 o 
  -4  -2   7        7.69        9.58      2.25 o 
  -3  -2   7       12.39       14.05      2.12 o 
  -2  -2   7      280.82      298.57      4.24 o 
  -1  -2   7       97.38       98.89      1.51 o 
   0  -2   7      117.02      113.88      2.41 o 
   1  -2   7       91.42       86.64      1.54 o 
   2  -2   7      108.99      105.63      4.33 o 
   3  -2   7       17.24       19.25      1.60 o 
   4  -2   7       25.77       25.83      2.32 o 
  -5  -1   7       22.82       25.72      2.61 o 
  -4  -1   7       60.18       58.20      2.43 o 
  -3  -1   7       34.44       35.91      2.16 o 
  -2  -1   7      102.13       98.98      2.89 o 
  -1  -1   7      388.48      380.35      5.55 o 
   0  -1   7       65.38       60.05      1.74 o 
   1  -1   7      498.41      491.33      3.45 o 
   2  -1   7        5.19        6.19      1.52 o 
   3  -1   7       25.82       25.47      1.62 o 
   4  -1   7        2.31        2.23      2.36 o 
  -5   0   7        0.69        0.69      2.14 o 
  -4   0   7       54.30       60.35      2.54 o 
  -3   0   7        6.39        7.76      1.87 o 
  -2   0   7       56.34       53.25      2.57 o 
  -1   0   7      131.91      131.92      7.26 o 
   0   0   7      574.08      547.07      3.12 o 
   1   0   7      166.13      158.76      3.40 o 
   2   0   7      121.68      128.38      3.14 o 
   3   0   7        3.28        4.99      1.66 o 
   4   0   7        3.99        2.85      3.38 o 
  -5   1   7       22.84       21.63      2.56 o 
  -4   1   7       60.71       59.94      4.06 o 
  -3   1   7       34.52       36.43      2.15 o 
  -2   1   7      101.48      104.84      2.95 o 
  -1   1   7      392.52      401.91      3.77 o 
   0   1   7       68.98       69.64      1.30 o 
   1   1   7      495.59      494.68      3.44 o 
   2   1   7        5.01        4.76      1.53 o 
   3   1   7       26.78       25.84      1.37 o 
   4   1   7        2.32        2.69      3.54 o 
  -5   2   7        4.26        4.56      2.15 o 
  -4   2   7        7.67        9.33      1.99 o 
  -3   2   7       13.72       15.30      1.42 o 
  -2   2   7      276.99      282.26      4.08 o 
  -1   2   7       92.75       96.24      1.88 o 
   0   2   7      117.02      116.39      1.58 o 
   1   2   7       90.06       86.87      2.19 o 
   2   2   7      111.57      106.62      1.10 o 
   3   2   7       17.15       17.10      1.36 o 
   4   2   7       25.56       23.89      3.75 o 
  -5   3   7        1.20        2.36      1.99 o 
  -4   3   7       12.59        9.83      1.40 o 
  -3   3   7       61.30       63.73      2.23 o 
  -2   3   7       12.70       10.92      1.74 o 
  -1   3   7      183.52      165.94      2.54 o 
   0   3   7      647.33      675.32     13.51 o 
   1   3   7       66.50       58.34      1.46 o 
   2   3   7        6.75        9.30      1.84 o 
   3   3   7        5.72        7.67      1.35 o 
   4   3   7       32.75       29.15      4.09 o 
  -5   4   7        1.24        0.73      2.94 o 
  -4   4   7        2.51        3.09      1.85 o 
  -3   4   7      208.66      208.54      3.06 o 
  -2   4   7       36.98       35.44      1.30 o 
  -1   4   7       55.12       57.26      1.90 o 
   0   4   7      266.64      251.75      4.15 o 
   1   4   7       98.56       96.04      2.42 o 
   2   4   7       53.04       51.90      2.15 o 
   3   4   7       16.01       17.39      1.53 o 
   4   4   7       37.39       36.59      4.23 o 
  -4   5   7       78.68       72.97      3.66 o 
  -3   5   7       18.06       15.90      1.88 o 
  -2   5   7      241.85      232.78      1.94 o 
  -1   5   7       57.45       58.12      1.78 o 
   0   5   7       52.31       49.75      2.40 o 
   1   5   7      202.75      205.13      3.13 o 
   2   5   7       13.11       10.80      1.99 o 
   3   5   7       21.29       19.04      1.61 o 
   4   5   7        9.19        8.98      3.60 o 
  -4   6   7       19.97       19.36      3.41 o 
  -3   6   7       82.84       82.56      2.32 o 
  -2   6   7      143.86      139.24      2.33 o 
  -1   6   7      224.46      229.75      3.56 o 
   0   6   7      153.15      151.26     10.02 o 
   1   6   7       15.77       11.55      2.35 o 
   2   6   7        6.38        8.06      1.97 o 
   3   6   7       19.50       18.78      2.38 o 
   4   6   7        2.99        0.86      3.91 o 
  -4   7   7       14.27       14.07      3.15 o 
  -3   7   7        1.05        2.31      1.76 o 
  -2   7   7       67.15       64.38      2.29 o 
  -1   7   7      435.17      432.66      4.30 o 
   0   7   7       32.95       32.99      2.61 o 
   1   7   7       31.86       32.59      2.41 o 
   2   7   7       18.56       16.62      2.10 o 
   3   7   7        1.43        3.31      2.44 o 
  -3   8   7        4.64        6.23      1.90 o 
  -2   8   7       55.10       53.23      2.34 o 
  -1   8   7       91.78       89.80      3.82 o 
   0   8   7      178.02      176.45      4.70 o 
   1   8   7       22.17       24.33      3.71 o 
   2   8   7       17.46       19.17      3.72 o 
   3   8   7       18.54       24.17      2.56 o 
  -3   9   7       12.08       13.26      2.01 o 
  -2   9   7        3.49        6.02      2.09 o 
  -1   9   7       17.34       20.01      3.46 o 
   0   9   7        0.79        1.43      3.57 o 
   1   9   7       15.84       19.82      3.86 o 
   2   9   7       13.85       14.97      3.79 o 
  -2  10   7       16.39       21.44      3.52 o 
  -1  10   7       11.39       12.09      3.48 o 
   0  10   7        2.80        4.41      3.55 o 
   1  10   7        4.03        3.08      3.29 o 
   2  10   7        1.26        3.27      3.29 o 
  -1  11   7        4.57        7.17      3.12 o 
   0  11   7        6.51        6.92      3.93 o 
   1  11   7       17.88       23.72      2.49 o 
  -2 -10   8       33.07       36.71      3.97 o 
  -1 -10   8       27.26       28.35      2.98 o 
   0 -10   8        8.11        5.41      2.28 o 
   1 -10   8       26.90       29.02      2.64 o 
  -3  -9   8        8.06        7.51      2.61 o 
  -2  -9   8       11.39       11.03      1.96 o 
  -1  -9   8       21.75       21.49      2.10 o 
   0  -9   8       58.76       64.35      3.68 o 
   1  -9   8        9.09        6.70      2.36 o 
   2  -9   8        7.95        8.47      2.31 o 
  -3  -8   8        0.52        0.66      2.26 o 
  -2  -8   8        8.13        6.88      1.75 o 
  -1  -8   8       61.00       65.31      2.39 o 
   0  -8   8       48.75       53.24      2.66 o 
   1  -8   8        7.72       11.39      2.06 o 
   2  -8   8        1.44        1.94      1.96 o 
   3  -8   8        1.25        7.00      3.58 o 
  -4  -7   8       13.37       11.30      2.66 o 
  -3  -7   8       33.28       35.12      2.61 o 
  -2  -7   8       10.20        9.91      1.54 o 
  -1  -7   8       14.91       16.18      1.82 o 
   0  -7   8       26.80       26.45      2.43 o 
   1  -7   8       16.37       15.86      2.57 o 
   2  -7   8       26.77       21.20      1.99 o 
   3  -7   8        4.27        4.23      3.18 o 
  -4  -6   8        7.93        8.67      2.48 o 
  -3  -6   8       17.77       14.24      3.44 o 
  -2  -6   8      134.29      130.80      2.26 o 
  -1  -6   8      217.73      218.89      2.83 o 
   0  -6   8       40.73       41.77      2.39 o 
   1  -6   8       36.77       40.41      2.22 o 
   2  -6   8        4.03        3.86      1.84 o 
   3  -6   8       15.13       13.33      3.54 o 
  -4  -5   8        0.29        0.68      3.72 o 
  -3  -5   8       31.19       27.27      2.04 o 
  -2  -5   8      128.65      125.30      2.05 o 
  -1  -5   8      107.95      102.54      2.13 o 
   0  -5   8        6.50        8.92      1.84 o 
   1  -5   8       88.06       90.12      1.60 o 
   2  -5   8        8.39        8.43      1.26 o 
   3  -5   8       12.32       12.73      3.59 o 
  -4  -4   8       77.39       81.49      4.43 o 
  -3  -4   8        6.62        6.53      2.24 o 
  -2  -4   8      215.19      200.75      3.10 o 
  -1  -4   8       26.73       26.78      1.71 o 
   0  -4   8      181.86      176.68      3.26 o 
   1  -4   8       16.40       15.74      1.86 o 
   2  -4   8        6.82        5.95      1.27 o 
   3  -4   8        1.12        2.74      1.47 o 
   4  -4   8        3.70        5.26      2.21 o 
  -4  -3   8        3.25        5.06      2.19 o 
  -3  -3   8      204.75      212.23      3.76 o 
  -2  -3   8       91.21       88.69      2.43 o 
  -1  -3   8      226.58      229.98      1.97 o 
   0  -3   8       13.67       11.94      1.48 o 
   1  -3   8        9.55        9.17      1.61 o 
   2  -3   8        4.76        5.01      1.13 o 
   3  -3   8        0.57        1.54      1.49 o 
   4  -3   8       13.31       14.53      2.39 o 
  -5  -2   8        7.93        9.43      2.49 o 
  -4  -2   8       41.77       42.98      2.62 o 
  -3  -2   8      143.31      152.29      2.56 o 
  -2  -2   8       62.31       62.62      2.06 o 
  -1  -2   8       25.79       24.13      1.07 o 
   0  -2   8       48.85       49.81      1.56 o 
   1  -2   8        4.11        5.08      1.75 o 
   2  -2   8        6.34        8.25      1.54 o 
   3  -2   8        7.31        8.89      1.55 o 
   4  -2   8        6.41        8.59      2.33 o 
  -5  -1   8       11.44       11.86      2.55 o 
  -4  -1   8       47.26       47.32      2.45 o 
  -3  -1   8      148.24      153.16      4.34 o 
  -2  -1   8       90.00       95.08      2.16 o 
  -1  -1   8      164.02      157.71      4.39 o 
   0  -1   8       57.66       56.19      1.84 o 
   1  -1   8       13.43       13.22      1.75 o 
   2  -1   8       41.36       38.67      2.11 o 
   3  -1   8       26.48       28.18      1.71 o 
   4  -1   8       26.49       24.27      2.58 o 
  -5   0   8        4.18        1.80      2.24 o 
  -4   0   8      203.02      210.72      8.10 o 
  -3   0   8      119.98      115.59      2.04 o 
  -2   0   8        0.20        1.54      1.69 o 
  -1   0   8        2.18        2.38      0.60 o 
   0   0   8      199.48      198.07      1.67 o 
   1   0   8        9.47       13.27      2.65 o 
   2   0   8       64.76       72.12      3.07 o 
   3   0   8      133.31      132.63      6.73 o 
   4   0   8        2.11        0.98      2.41 o 
  -5   1   8       11.50       10.41      2.43 o 
  -4   1   8       47.36       49.83      2.41 o 
  -3   1   8      148.30      151.78      2.46 o 
  -2   1   8       88.61       91.36      3.94 o 
  -1   1   8      165.70      164.86      2.82 o 
   0   1   8       60.54       59.33      1.47 o 
   1   1   8       14.58       13.01      1.91 o 
   2   1   8       43.35       39.39      1.95 o 
   3   1   8       26.70       27.12      1.46 o 
   4   1   8       26.55       26.27      3.77 o 
  -5   2   8        7.92        5.16      2.68 o 
  -4   2   8       42.20       41.18      3.15 o 
  -3   2   8      143.84      147.97      2.13 o 
  -2   2   8       59.27       59.38      2.05 o 
  -1   2   8       27.92       27.32      1.99 o 
   0   2   8       52.25       55.87      1.36 o 
   1   2   8        4.93        5.09      1.80 o 
   2   2   8        6.16        5.41      1.78 o 
   3   2   8        7.33        8.17      1.80 o 
   4   2   8        6.40        6.34      3.75 o 
  -4   3   8        3.29        2.96      1.38 o 
  -3   3   8      201.06      212.37      2.35 o 
  -2   3   8       93.55       88.66      2.26 o 
  -1   3   8      220.38      222.18      2.25 o 
   0   3   8       13.93       12.41      1.25 o 
   1   3   8        8.62        7.70      0.66 o 
   2   3   8        4.77        5.69      1.86 o 
   3   3   8        0.56        1.26      1.39 o 
   4   3   8       13.49       14.62      3.65 o 
  -4   4   8       77.50       76.28      1.90 o 
  -3   4   8        6.51        5.88      1.33 o 
  -2   4   8      219.51      216.59      2.48 o 
  -1   4   8       26.32       25.86      1.56 o 
   0   4   8      178.55      173.72      3.05 o 
   1   4   8       18.04       19.52      1.03 o 
   2   4   8        6.87        7.86      1.95 o 
   3   4   8        1.14        2.92      1.46 o 
   4   4   8        3.71        3.30      3.55 o 
  -4   5   8        0.28        0.27      2.67 o 
  -3   5   8       33.23       31.55      2.15 o 
  -2   5   8      130.26      124.04      2.19 o 
  -1   5   8      102.17       97.81      2.04 o 
   0   5   8        5.47        6.59      1.40 o 
   1   5   8       89.80       88.36      2.71 o 
   2   5   8        8.21       10.15      2.01 o 
   3   5   8       12.47       12.60      1.69 o 
  -4   6   8        7.47        8.24      3.11 o 
  -3   6   8       17.42       16.93      1.73 o 
  -2   6   8      132.46      126.18      2.25 o 
  -1   6   8      222.35      224.98      2.62 o 
   0   6   8       40.15       39.16      2.56 o 
   1   6   8       35.84       36.52      2.53 o 
   2   6   8        4.27        2.27      2.05 o 
   3   6   8       15.04       16.22      2.68 o 
  -4   7   8       13.45       17.67      2.99 o 
  -3   7   8       32.49       32.85      2.15 o 
  -2   7   8        9.68       10.95      1.76 o 
  -1   7   8       14.89       16.52      1.74 o 
   0   7   8       26.18       26.95      2.48 o 
   1   7   8       17.05       17.10      2.40 o 
   2   7   8       27.37       25.67      4.08 o 
   3   7   8        4.21        3.46      2.33 o 
  -3   8   8        0.55        0.31      2.02 o 
  -2   8   8        8.28        7.93      1.99 o 
  -1   8   8       59.29       63.43      2.82 o 
   0   8   8       48.14       55.59      2.71 o 
   1   8   8        7.68        9.12      2.75 o 
   2   8   8        1.55        1.31      3.35 o 
   3   8   8        1.16        4.14      2.41 o 
  -3   9   8        7.55        7.42      2.08 o 
  -2   9   8       11.08       13.36      2.07 o 
  -1   9   8       22.64       22.95      3.70 o 
   0   9   8       58.57       61.96      3.99 o 
   1   9   8        9.57        9.28      3.42 o 
   2   9   8        7.87        5.66      3.30 o 
  -2  10   8       31.90       32.62      2.38 o 
  -1  10   8       27.63       27.15      3.82 o 
   0  10   8        8.61        6.40      3.30 o 
   1  10   8       27.27       28.95      3.99 o 
  -1 -10   9       25.15       28.89      2.37 o 
   0 -10   9       36.20       38.35      4.11 o 
  -2  -9   9        7.65        8.85      3.66 o 
  -1  -9   9       53.89       49.14      2.33 o 
   0  -9   9       72.64       69.00      2.82 o 
   1  -9   9       32.83       33.60      2.34 o 
  -3  -8   9       13.85       15.51      3.92 o 
  -2  -8   9        7.26        8.07      3.63 o 
  -1  -8   9       27.58       28.20      3.19 o 
   0  -8   9       53.80       54.10      3.01 o 
   1  -8   9       20.72       25.91      2.90 o 
   2  -8   9        4.76        8.44      2.18 o 
  -3  -7   9        9.48        9.30      3.51 o 
  -2  -7   9       41.39       41.55      3.79 o 
  -1  -7   9       58.65       51.59      2.08 o 
   0  -7   9       16.93       19.99      2.10 o 
   1  -7   9        8.98       10.48      2.10 o 
   2  -7   9        7.56        8.36      1.97 o 
   3  -7   9        3.53        6.23      3.20 o 
  -4  -6   9        0.42        2.29      3.91 o 
  -3  -6   9        9.60       11.65      2.07 o 
  -2  -6   9        8.36        8.10      3.31 o 
  -1  -6   9       91.00       92.78      2.24 o 
   0  -6   9      141.21      145.11      2.73 o 
   1  -6   9       19.93       19.79      1.98 o 
   2  -6   9       19.32       18.19      2.94 o 
   3  -6   9        3.67        4.92      3.08 o 
  -4  -5   9        1.84        1.49      3.52 o 
  -3  -5   9       22.00       19.87      2.13 o 
  -2  -5   9       50.36       44.89      3.58 o 
  -1  -5   9       46.45       47.08      1.84 o 
   0  -5   9      116.80      109.54      2.40 o 
   1  -5   9        5.18        4.72      1.87 o 
   2  -5   9       31.63       30.61      1.82 o 
   3  -5   9        0.05        2.40      3.33 o 
  -4  -4   9       10.79       13.74      3.50 o 
  -3  -4   9       52.97       53.57      2.80 o 
  -2  -4   9        7.05        5.17      2.17 o 
  -1  -4   9      171.29      176.41      2.49 o 
   0  -4   9      115.91      112.59      2.32 o 
   1  -4   9       95.56       94.27      2.31 o 
   2  -4   9        9.91        9.08      1.75 o 
   3  -4   9        1.18        1.31      1.58 o 
  -4  -3   9        6.23        6.73      3.66 o 
  -3  -3   9       51.33       49.61      2.76 o 
  -2  -3   9      460.07      463.98      5.60 o 
  -1  -3   9       38.54       38.85      1.31 o 
   0  -3   9       17.12       15.85      1.42 o 
   1  -3   9       82.93       81.78      1.87 o 
   2  -3   9        3.42        2.93      1.50 o 
   3  -3   9        0.78        0.93      1.52 o 
   4  -3   9        0.35        0.49      2.23 o 
  -4  -2   9        2.67        3.80      2.25 o 
  -3  -2   9       69.21       62.62      2.13 o 
  -2  -2   9      133.72      137.75      2.63 o 
  -1  -2   9      227.01      213.01      2.42 o 
   0  -2   9       53.03       50.59      2.33 o 
   1  -2   9      124.47      119.73      4.10 o 
   2  -2   9       31.52       32.77      1.94 o 
   3  -2   9        4.10        5.35      1.63 o 
   4  -2   9        1.72        1.04      2.36 o 
  -4  -1   9        7.33        8.05      2.40 o 
  -3  -1   9       66.76       63.21      3.66 o 
  -2  -1   9      153.45      158.53      2.65 o 
  -1  -1   9      509.90      497.89      9.58 o 
   0  -1   9       82.71       80.32      2.16 o 
   1  -1   9      103.82      106.65      3.01 o 
   2  -1   9       13.01       14.41      2.06 o 
   3  -1   9        5.59        5.84      1.62 o 
   4  -1   9       17.67       18.24      2.49 o 
  -4   0   9       59.32       54.70      2.52 o 
  -3   0   9       10.64        9.60      1.82 o 
  -2   0   9        3.90        2.38      1.77 o 
  -1   0   9       44.17       46.61      1.93 o 
   0   0   9      153.41      144.50      2.53 o 
   1   0   9       48.76       41.20      3.29 o 
   2   0   9       51.58       54.01      3.10 o 
   3   0   9        0.01        1.63      1.85 o 
   4   0   9        7.45        6.44      2.36 o 
  -4   1   9        7.94        6.71      2.09 o 
  -3   1   9       67.06       62.86      1.79 o 
  -2   1   9      150.50      155.13      2.68 o 
  -1   1   9      511.87      497.65      3.83 o 
   0   1   9       82.21       81.11      1.51 o 
   1   1   9      102.99      101.10      3.62 o 
   2   1   9       12.66       15.03      2.73 o 
   3   1   9        5.71        6.40      1.92 o 
   4   1   9       17.66       19.40      4.01 o 
  -4   2   9        2.78        4.59      1.46 o 
  -3   2   9       71.41       69.64      1.79 o 
  -2   2   9      134.45      134.91      2.83 o 
  -1   2   9      223.42      213.30      5.90 o 
   0   2   9       54.44       52.10      1.32 o 
   1   2   9      125.91      122.87      2.65 o 
   2   2   9       30.85       30.91      2.06 o 
   3   2   9        4.26        4.41      1.47 o 
   4   2   9        1.78        1.95      3.49 o 
  -4   3   9        6.46        4.35      1.45 o 
  -3   3   9       51.28       50.11      1.68 o 
  -2   3   9      467.15      471.53      6.82 o 
  -1   3   9       37.37       34.98      1.64 o 
   0   3   9       17.36       15.25      1.19 o 
   1   3   9       82.65       80.40      2.51 o 
   2   3   9        3.77        2.33      1.83 o 
   3   3   9        0.87        2.39      1.51 o 
   4   3   9        0.37        1.38      3.90 o 
  -4   4   9       10.81       14.24      1.90 o 
  -3   4   9       55.60       55.21      1.69 o 
  -2   4   9        7.02        5.38      1.93 o 
  -1   4   9      178.01      183.40      3.82 o 
   0   4   9      116.46      111.86      2.13 o 
   1   4   9       91.98       93.59      2.71 o 
   2   4   9        9.87       11.03      1.92 o 
   3   4   9        1.15        3.41      1.57 o 
  -4   5   9        2.10        1.55      1.90 o 
  -3   5   9       22.04       22.42      2.20 o 
  -2   5   9       47.47       44.69      1.83 o 
  -1   5   9       45.40       46.78      1.80 o 
   0   5   9      119.27      115.67      2.70 o 
   1   5   9        5.42        6.96      2.15 o 
   2   5   9       31.02       31.73      2.14 o 
   3   5   9        0.06        2.19      2.27 o 
  -4   6   9        0.44       -1.09      2.68 o 
  -3   6   9        8.82       10.50      2.02 o 
  -2   6   9        8.23        9.49      1.68 o 
  -1   6   9       91.86       98.69      2.14 o 
   0   6   9      142.02      140.65      3.39 o 
   1   6   9       19.38       23.46      2.33 o 
   2   6   9       18.62       16.97      2.15 o 
   3   6   9        3.60        7.53      2.37 o 
  -3   7   9        9.42        7.58      2.06 o 
  -2   7   9       41.62       43.64      1.99 o 
  -1   7   9       59.16       51.68      2.03 o 
   0   7   9       16.90       24.22      2.57 o 
   1   7   9        9.08        7.57      2.48 o 
   2   7   9        7.56        5.81      2.27 o 
   3   7   9        3.43        3.70      2.52 o 
  -3   8   9       14.30       15.51      2.12 o 
  -2   8   9        7.16        7.31      2.09 o 
  -1   8   9       27.32       27.49      1.90 o 
   0   8   9       52.62       52.20      2.84 o 
   1   8   9       20.00       22.07      2.69 o 
   2   8   9        4.55        5.89      2.38 o 
  -2   9   9        7.88        9.33      2.13 o 
  -1   9   9       53.33       48.78      2.56 o 
   0   9   9       72.29       70.62      4.06 o 
   1   9   9       32.08       31.95      4.01 o 
  -1  10   9       25.29       30.30      3.54 o 
   0  10   9       36.04       36.07      3.91 o 
  -2  -9  10        4.92        4.66      3.61 o 
  -1  -9  10       12.54       13.85      2.07 o 
   0  -9  10       19.89       18.97      2.25 o 
   1  -9  10        6.83       10.12      2.36 o 
  -2  -8  10       15.64       13.05      3.63 o 
  -1  -8  10       13.29       13.90      1.86 o 
   0  -8  10       14.97       17.67      2.12 o 
   1  -8  10       23.82       23.50      2.29 o 
   2  -8  10        6.88        6.60      3.49 o 
  -3  -7  10       18.14       24.50      2.32 o 
  -2  -7  10        0.45        1.68      3.65 o 
  -1  -7  10       70.78       72.21      2.16 o 
   0  -7  10       13.35       19.20      2.98 o 
   1  -7  10       24.73       25.55      2.61 o 
   2  -7  10        0.34        1.72      3.06 o 
  -3  -6  10        1.58        0.34      2.17 o 
  -2  -6  10       48.60       48.78      3.97 o 
  -1  -6  10        1.66        0.70      1.54 o 
   0  -6  10        7.55        6.64      1.78 o 
   1  -6  10        3.19        3.38      1.90 o 
   2  -6  10        6.06       10.11      3.30 o 
  -4  -5  10        0.53        0.73      3.79 o 
  -3  -5  10       66.97       64.48      3.19 o 
  -2  -5  10        7.69        8.01      2.18 o 
  -1  -5  10       23.08       22.33      1.59 o 
   0  -5  10       50.73       49.56      2.07 o 
   1  -5  10       24.75       21.24      1.98 o 
   2  -5  10       36.80       35.63      3.44 o 
   3  -5  10        2.70        4.11      3.20 o 
  -4  -4  10       17.86       22.56      3.90 o 
  -3  -4  10        5.88        5.31      2.55 o 
  -2  -4  10       23.18       25.86      3.02 o 
  -1  -4  10       39.54       40.52      1.48 o 
   0  -4  10       85.28       80.81      1.88 o 
   1  -4  10        0.55        2.37      1.52 o 
   2  -4  10        6.83        6.30      1.60 o 
   3  -4  10        6.91        7.47      1.63 o 
  -4  -3  10        5.59        9.90      3.85 o 
  -3  -3  10       51.79       51.94      2.91 o 
  -2  -3  10       42.86       42.24      3.17 o 
  -1  -3  10       90.54       90.91      3.04 o 
   0  -3  10        7.12        8.47      1.65 o 
   1  -3  10       78.22       75.26      2.46 o 
   2  -3  10        8.09        8.23      1.62 o 
   3  -3  10        1.33        0.56      1.57 o 
  -4  -2  10       21.66       18.68      2.25 o 
  -3  -2  10       50.72       51.05      4.53 o 
  -2  -2  10      255.31      254.84      4.71 o 
  -1  -2  10      270.97      263.39      5.70 o 
   0  -2  10      145.09      147.28      2.99 o 
   1  -2  10        9.97       10.89      1.98 o 
   2  -2  10       21.10       21.61      2.12 o 
   3  -2  10       11.84       12.16      1.78 o 
  -4  -1  10        3.95        2.76      2.07 o 
  -3  -1  10       58.63       62.77      2.91 o 
  -2  -1  10       43.13       42.29      2.10 o 
  -1  -1  10      237.81      237.89      4.77 o 
   0  -1  10       82.96       82.46      2.22 o 
   1  -1  10        9.11        7.77      1.98 o 
   2  -1  10        1.57        1.30      1.79 o 
   3  -1  10        8.31        9.60      1.70 o 
  -4   0  10       68.91       68.23      2.64 o 
  -3   0  10       25.92       22.66      1.91 o 
  -2   0  10       43.40       38.27      2.09 o 
  -1   0  10       86.98       81.80      2.58 o 
   0   0  10      280.62      288.34      6.72 o 
   1   0  10        0.07       -0.68      1.91 o 
   2   0  10        6.02        7.28      2.70 o 
   3   0  10        0.01        0.50      1.59 o 
  -4   1  10        4.19        3.40      2.01 o 
  -3   1  10       57.23       59.87      2.18 o 
  -2   1  10       43.02       39.51      2.13 o 
  -1   1  10      239.39      240.53      2.85 o 
   0   1  10       83.74       83.90      1.59 o 
   1   1  10        9.21        7.89      3.09 o 
   2   1  10        1.45        0.89      2.74 o 
   3   1  10        8.15        9.80      2.09 o 
  -4   2  10       21.40       19.26      1.67 o 
  -3   2  10       51.31       46.13      1.74 o 
  -2   2  10      255.87      256.41      3.70 o 
  -1   2  10      271.74      275.27      3.00 o 
   0   2  10      145.78      140.16      2.61 o 
   1   2  10       10.35        9.45      2.20 o 
   2   2  10       20.91       21.91      2.06 o 
   3   2  10       11.83       12.03      1.62 o 
  -4   3  10        5.37        7.93      1.53 o 
  -3   3  10       52.87       48.39      1.74 o 
  -2   3  10       43.51       45.62      2.20 o 
  -1   3  10       96.31       93.68      2.25 o 
   0   3  10        7.37        7.15      1.19 o 
   1   3  10       79.89       79.07      2.57 o 
   2   3  10        8.43        6.51      2.01 o 
   3   3  10        1.40        1.38      1.56 o 
  -4   4  10       17.75       19.49      2.56 o 
  -3   4  10        6.23        4.41      1.96 o 
  -2   4  10       23.22       21.02      2.04 o 
  -1   4  10       39.53       37.99      1.71 o 
   0   4  10       83.68       76.30      2.13 o 
   1   4  10        0.65        0.58      2.17 o 
   2   4  10        7.34        5.90      2.05 o 
   3   4  10        6.88        7.69      2.18 o 
  -4   5  10        0.58        0.77      2.05 o 
  -3   5  10       65.50       66.19      2.60 o 
  -2   5  10        7.41        6.69      1.69 o 
  -1   5  10       22.10       23.63      1.65 o 
   0   5  10       51.22       50.73      2.69 o 
   1   5  10       25.75       26.15      2.37 o 
   2   5  10       37.18       37.93      2.41 o 
   3   5  10        2.58        5.68      2.24 o 
  -3   6  10        1.72        1.51      2.03 o 
  -2   6  10       48.38       49.66      2.01 o 
  -1   6  10        1.70        1.94      1.55 o 
   0   6  10        6.52        6.84      2.39 o 
   1   6  10        3.33        5.46      2.58 o 
   2   6  10        5.95        8.53      2.26 o 
  -3   7  10       18.18       21.57      2.24 o 
  -2   7  10        0.43        0.99      1.72 o 
  -1   7  10       67.72       65.78      2.08 o 
   0   7  10       13.18       18.06      2.52 o 
   1   7  10       24.71       29.59      2.61 o 
   2   7  10        0.36        0.06      2.09 o 
  -2   8  10       15.28       17.31      1.84 o 
  -1   8  10       13.26       13.84      1.77 o 
   0   8  10       15.13       21.52      2.63 o 
   1   8  10       24.32       28.89      2.61 o 
   2   8  10        6.98        6.07      2.35 o 
  -2   9  10        4.82        5.28      2.12 o 
  -1   9  10       12.18       12.25      3.03 o 
   0   9  10       20.26       25.25      2.96 o 
   1   9  10        6.44       10.39      3.48 o 
  -2  -8  11        3.55        4.76      3.82 o 
  -1  -8  11       27.96       28.37      4.00 o 
   0  -8  11       39.90       33.52      4.69 o 
   1  -8  11        7.27       10.61      2.28 o 
  -2  -7  11       14.90       15.47      3.71 o 
  -1  -7  11        0.04        2.63      3.44 o 
   0  -7  11       17.33       17.13      2.09 o 
   1  -7  11       26.69       26.25      2.34 o 
  -3  -6  11        2.94        4.09      3.00 o 
  -2  -6  11       16.57       18.19      2.52 o 
  -1  -6  11       25.27       24.62      3.66 o 
   0  -6  11        4.57        3.69      1.76 o 
   1  -6  11       19.02       18.56      2.16 o 
   2  -6  11        0.61        5.27      2.92 o 
  -3  -5  11       26.31       27.51      3.18 o 
  -2  -5  11       25.43       23.41      2.51 o 
  -1  -5  11       11.82       11.95      2.44 o 
   0  -5  11       37.68       44.38      2.46 o 
   1  -5  11        1.66        2.69      1.55 o 
   2  -5  11        2.45        3.38      2.05 o 
  -3  -4  11       11.52       13.80      2.77 o 
  -2  -4  11        5.31        7.13      3.09 o 
  -1  -4  11      249.17      251.22      5.26 o 
   0  -4  11        5.56        5.27      1.44 o 
   1  -4  11        4.76        5.04      1.52 o 
   2  -4  11        5.35        4.51      2.20 o 
   3  -4  11        5.47        5.66      2.06 o 
  -4  -3  11        0.29       -0.53      3.28 o 
  -3  -3  11       28.20       26.33      2.88 o 
  -2  -3  11       81.25       78.37      3.83 o 
  -1  -3  11       41.12       44.32      3.68 o 
   0  -3  11        0.42        0.03      1.55 o 
   1  -3  11       30.59       32.12      2.74 o 
   2  -3  11       21.20       25.45      1.78 o 
   3  -3  11        0.45        0.29      1.57 o 
  -4  -2  11       26.95       32.40      2.66 o 
  -3  -2  11        2.14        6.44      1.98 o 
  -2  -2  11       79.00       74.96      3.51 o 
  -1  -2  11       43.09       46.26      3.72 o 
   0  -2  11      110.68      111.23      2.58 o 
   1  -2  11       40.09       38.74      2.17 o 
   2  -2  11        9.15       10.80      2.05 o 
   3  -2  11        0.99        1.63      1.62 o 
  -4  -1  11        2.12        2.62      2.37 o 
  -3  -1  11       83.05       76.67      2.41 o 
  -2  -1  11       44.68       49.84      2.21 o 
  -1  -1  11       51.87       52.71      3.59 o 
   0  -1  11      173.40      169.38      6.42 o 
   1  -1  11       34.39       30.36      2.08 o 
   2  -1  11        5.87        7.17      1.96 o 
   3  -1  11        0.16        1.45      1.62 o 
  -4   0  11        6.20        7.32      2.23 o 
  -3   0  11        0.03       -0.50      1.78 o 
  -2   0  11        1.38        3.07      1.86 o 
  -1   0  11      120.48      112.61      2.28 o 
   0   0  11      125.54      122.98      2.23 o 
   1   0  11       61.33       61.36      2.25 o 
   2   0  11       10.66       10.39      2.02 o 
   3   0  11        0.82        2.13      1.61 o 
  -4   1  11        2.01        2.36      2.02 o 
  -3   1  11       82.40       75.73      2.48 o 
  -2   1  11       45.26       45.06      2.12 o 
  -1   1  11       52.79       50.29      1.95 o 
   0   1  11      176.40      176.44      4.58 o 
   1   1  11       34.27       35.97      3.52 o 
   2   1  11        5.89        9.11      3.00 o 
   3   1  11        0.15        0.26      2.06 o 
  -4   2  11       27.33       28.53      1.78 o 
  -3   2  11        2.37        3.30      1.95 o 
  -2   2  11       80.22       72.45      2.37 o 
  -1   2  11       46.90       48.64      2.85 o 
   0   2  11      110.70      109.42      4.28 o 
   1   2  11       41.15       41.72      3.60 o 
   2   2  11        9.10        8.41      2.91 o 
   3   2  11        0.91        2.59      2.13 o 
  -4   3  11        0.27        1.43      1.63 o 
  -3   3  11       28.18       26.89      1.66 o 
  -2   3  11       78.62       74.16      2.36 o 
  -1   3  11       41.72       37.28      1.91 o 
   0   3  11        0.46       -0.83      2.31 o 
   1   3  11       30.61       30.77      2.40 o 
   2   3  11       21.15       24.31      2.66 o 
   3   3  11        0.46        0.92      1.69 o 
  -3   4  11       12.18       13.73      2.33 o 
  -2   4  11        5.42        6.20      1.96 o 
  -1   4  11      247.95      247.05      6.60 o 
   0   4  11        5.38        5.02      2.21 o 
   1   4  11        5.49        6.12      2.21 o 
   2   4  11        5.29        3.30      2.19 o 
   3   4  11        5.63        6.90      2.32 o 
  -3   5  11       25.92       26.01      2.31 o 
  -2   5  11       25.82       24.54      2.26 o 
  -1   5  11       11.60        9.76      1.60 o 
   0   5  11       39.75       44.78      2.66 o 
   1   5  11        1.58        0.33      2.47 o 
   2   5  11        2.23        3.98      2.15 o 
  -3   6  11        2.89        3.79      2.04 o 
  -2   6  11       16.41       15.21      1.88 o 
  -1   6  11       26.61       28.51      1.83 o 
   0   6  11        4.46        1.31      2.33 o 
   1   6  11       18.01       21.49      2.52 o 
   2   6  11        0.57        1.45      2.26 o 
  -2   7  11       15.44       15.46      1.87 o 
  -1   7  11        0.06        0.82      1.68 o 
   0   7  11       16.80       17.18      2.67 o 
   1   7  11       26.30       26.26      2.60 o 
  -2   8  11        3.57        3.61      1.84 o 
  -1   8  11       27.87       27.25      2.22 o 
   0   8  11       39.46       36.49      2.81 o 
   1   8  11        7.16        9.47      2.60 o 
  -2  -7  12       21.94       25.22      2.56 o 
  -1  -7  12        3.51        4.61      3.60 o 
   0  -7  12       17.41       17.22      3.32 o 
   1  -7  12       12.38       10.40      2.06 o 
  -2  -6  12       12.38       16.35      2.48 o 
  -1  -6  12        5.76        5.91      2.58 o 
   0  -6  12       43.02       42.15      1.82 o 
   1  -6  12        5.66        6.83      1.70 o 
  -3  -5  12       28.66       34.84      3.35 o 
  -2  -5  12        1.99        2.86      3.39 o 
  -1  -5  12       47.62       47.07      2.78 o 
   0  -5  12       13.54       14.80      1.78 o 
   1  -5  12       26.69       27.22      1.87 o 
   2  -5  12        2.74        3.08      2.27 o 
  -3  -4  12        2.87        4.67      3.06 o 
  -2  -4  12       20.30       20.39      3.52 o 
  -1  -4  12       35.99       40.83      3.77 o 
   0  -4  12       95.11       96.92      2.39 o 
   1  -4  12        0.22        1.19      1.99 o 
   2  -4  12        1.47        1.67      2.36 o 
  -3  -3  12       13.72       15.05      2.87 o 
  -2  -3  12       30.68       26.63      3.30 o 
  -1  -3  12       92.05       92.76      4.15 o 
   0  -3  12       58.26       57.61      3.07 o 
   1  -3  12       48.32       44.89      2.31 o 
   2  -3  12        2.25        4.53      1.67 o 
  -3  -2  12        0.26        2.05      2.69 o 
  -2  -2  12        1.18        3.85      2.96 o 
  -1  -2  12       72.29       74.26      3.90 o 
   0  -2  12       39.90       39.43      1.79 o 
   1  -2  12        9.76        8.91      2.06 o 
   2  -2  12       22.36       24.83      2.47 o 
  -3  -1  12       26.39       27.87      2.10 o 
  -2  -1  12       14.69       14.46      1.91 o 
  -1  -1  12       32.74       31.93      3.45 o 
   0  -1  12      194.47      188.91      7.01 o 
   1  -1  12       18.78       20.78      2.93 o 
   2  -1  12        9.55       10.09      2.10 o 
  -3   0  12        0.20        0.19      2.06 o 
  -2   0  12        7.98       10.70      1.98 o 
  -1   0  12      146.75      153.78      3.83 o 
   0   0  12       48.21       46.39      3.81 o 
   1   0  12      215.75      221.24      3.19 o 
   2   0  12        8.19        9.37      2.19 o 
   3   0  12        5.45        7.57      1.79 o 
  -3   1  12       25.67       29.85      2.15 o 
  -2   1  12       13.50       12.38      1.89 o 
  -1   1  12       34.01       33.27      1.81 o 
   0   1  12      197.44      197.02      8.83 o 
   1   1  12       18.31       20.51      3.65 o 
   2   1  12        9.62       10.68      3.02 o 
  -3   2  12        0.23        0.36      1.96 o 
  -2   2  12        1.18        1.70      1.87 o 
  -1   2  12       70.62       66.38      2.65 o 
   0   2  12       37.96       34.26      3.62 o 
   1   2  12       10.02        9.42      3.61 o 
   2   2  12       22.70       21.32      3.31 o 
  -3   3  12       13.48       14.68      2.16 o 
  -2   3  12       32.09       29.97      2.07 o 
  -1   3  12       88.22       96.53      4.37 o 
   0   3  12       58.37       57.31      3.84 o 
   1   3  12       49.14       48.24      2.59 o 
   2   3  12        2.21        4.30      2.28 o 
  -3   4  12        3.34        3.99      2.14 o 
  -2   4  12       20.14       19.22      2.19 o 
  -1   4  12       36.18       33.59      3.59 o 
   0   4  12       93.66      106.63      3.13 o 
   1   4  12        0.26       -0.69      2.20 o 
   2   4  12        1.66        1.87      2.30 o 
  -3   5  12       28.27       34.69      2.51 o 
  -2   5  12        2.24        2.38      2.09 o 
  -1   5  12       48.22       48.73      2.90 o 
   0   5  12       13.94       15.88      2.59 o 
   1   5  12       26.09       25.31      2.61 o 
   2   5  12        2.72        4.14      2.19 o 
  -2   6  12       12.36       15.81      2.27 o 
  -1   6  12        5.34        5.71      2.60 o 
   0   6  12       43.70       48.38      2.97 o 
   1   6  12        5.51        4.59      2.33 o 
  -2   7  12       21.49       24.02      2.01 o 
  -1   7  12        3.28        3.32      2.46 o 
   0   7  12       17.34       17.56      2.57 o 
   1   7  12       13.05       16.34      4.00 o 
  -1  -6  13       17.09       19.23      2.65 o 
   0  -6  13        0.61        2.41      2.45 o 
  -2  -5  13       24.58       28.79      3.91 o 
  -1  -5  13        3.88        4.19      3.37 o 
   0  -5  13       18.69       21.85      4.01 o 
   1  -5  13        0.36        1.50      2.14 o 
  -2  -4  13       27.18       28.59      3.58 o 
  -1  -4  13       16.05       17.59      3.76 o 
   0  -4  13        2.12        4.22      3.50 o 
   1  -4  13        1.24        0.44      2.14 o 
  -3  -3  13       56.67       55.59      3.50 o 
  -2  -3  13        7.19       10.11      3.45 o 
  -1  -3  13       10.67        8.42      3.45 o 
   0  -3  13       25.59       28.64      3.86 o 
   1  -3  13        2.99        3.04      2.10 o 
   2  -3  13       12.76       14.18      2.50 o 
  -3  -2  13        2.65        3.78      3.14 o 
  -2  -2  13       42.56       48.21      3.65 o 
  -1  -2  13       26.38       28.47      3.86 o 
   0  -2  13       11.19       10.47      3.70 o 
   1  -2  13       41.71       43.56      2.30 o 
   2  -2  13       24.94       25.28      2.70 o 
  -3  -1  13       38.58       39.89      2.32 o 
  -2  -1  13        9.50        7.33      3.43 o 
  -1  -1  13        0.18        3.06      3.24 o 
   0  -1  13        7.18        8.76      3.66 o 
   1  -1  13       46.18       47.98      2.25 o 
   2  -1  13        1.30        1.75      2.08 o 
  -3   0  13        3.02        4.54      1.99 o 
  -2   0  13       36.61       38.81      2.25 o 
  -1   0  13        8.02       11.96      3.34 o 
   0   0  13       10.80        9.52      3.69 o 
   1   0  13        0.32       -0.48      1.84 o 
   2   0  13        8.06        7.94      2.21 o 
  -3   1  13       39.09       37.90      2.30 o 
  -2   1  13        9.27       10.57      2.06 o 
  -1   1  13        0.18       -0.65      3.46 o 
   0   1  13        7.03        6.91      3.59 o 
   1   1  13       45.21       45.29      2.27 o 
   2   1  13        1.21       -0.97      2.24 o 
  -3   2  13        2.81        3.94      2.05 o 
  -2   2  13       41.58       46.10      2.30 o 
  -1   2  13       26.24       27.28      3.85 o 
   0   2  13       10.62       11.11      3.44 o 
   1   2  13       40.21       46.32      4.14 o 
   2   2  13       25.16       25.67      3.66 o 
  -3   3  13       56.07       55.39      3.33 o 
  -2   3  13        7.21        9.33      1.93 o 
  -1   3  13       10.98       12.34      3.44 o 
   0   3  13       26.64       29.85      3.96 o 
   1   3  13        3.24        2.97      3.40 o 
   2   3  13       12.41       17.87      3.19 o 
  -2   4  13       27.05       27.77      2.22 o 
  -1   4  13       15.23       13.02      3.46 o 
   0   4  13        1.97        2.37      3.51 o 
   1   4  13        1.15        1.37      2.37 o 
  -2   5  13       24.49       24.76      2.42 o 
  -1   5  13        3.65        4.35      3.62 o 
   0   5  13       18.27       20.96      2.57 o 
   1   5  13        0.34        0.65      3.09 o 
  -1   6  13       17.54       21.01      3.98 o 
   0   6  13        0.74        1.81      2.40 o 
  -1  -4  14       52.84       56.86      4.50 o 
   0  -4  14        6.72        6.55      3.65 o 
  -2  -3  14        5.81        6.33      3.67 o 
  -1  -3  14        6.17        6.54      3.83 o 
   0  -3  14       20.05       23.92      3.63 o 
   1  -3  14        8.49        8.61      3.83 o 
  -2  -2  14        2.03        2.87      3.36 o 
  -1  -2  14       16.48       16.65      3.93 o 
   0  -2  14       35.91       38.86      3.77 o 
   1  -2  14       25.33       31.10      4.10 o 
  -2  -1  14       14.85       19.22      3.63 o 
  -1  -1  14        2.03        3.39      3.32 o 
   0  -1  14       44.56       52.01      4.31 o 
   1  -1  14       12.95       14.64      3.67 o 
  -2   0  14        4.61        5.10      3.23 o 
  -1   0  14       57.01       57.83      4.29 o 
   0   0  14        5.51        4.79      3.59 o 
   1   0  14       27.69       29.25      4.14 o 
  -2   1  14       14.97       17.72      3.82 o 
  -1   1  14        2.06        0.35      3.79 o 
   0   1  14       44.04       47.29      3.89 o 
   1   1  14       12.78       17.10      4.05 o 
  -2   2  14        2.09        0.07      3.65 o 
  -1   2  14       16.31       23.70      3.99 o 
   0   2  14       35.45       34.72      3.75 o 
   1   2  14       25.44       24.47      4.11 o 
  -2   3  14        6.24        7.79      3.75 o 
  -1   3  14        6.02        8.29      3.84 o 
   0   3  14       19.53       22.79      3.58 o 
   1   3  14        8.41        9.46      3.95 o 
  -1   4  14       52.15       49.29      4.29 o 
   0   4  14        6.84       12.91      3.55 o 
  -1  -1  15        9.31       12.99      3.48 o 
   0  -1  15        0.76        2.36      3.91 o 
  -1   0  15        1.45        1.84      3.81 o 
   0   0  15        5.22        8.25      3.45 o 
  -1   1  15        9.35       10.73      3.78 o 
   0   1  15        0.79        2.49      3.95 o 
                                                 
